# Supplementary material for: An in vivo model of glioblastoma radiation resistance identifies long noncoding RNAs and targetable kinases
Source: JCI Insight. 2022 Aug 22;7(16):e148717. doi: 10.1172/jci.insight.148717 (PMC9462495; doi:10.1172/jci.insight.148717)
Supplement: Supplemental data set 1 [file jciinsight-7-148717-s018.xlsx]

## Sheet: DE_FastEMC
lncRNA of interest
AC002456.1	Ensembl ID	Pearson Correlation Coefficient	Ensembl ID	Gene Symbol	Biotype	Description	Chrom	Start	End	Strand	Pathways Implicated			Key
253	ENSG00000171467	-0.58308	ENSG00000171467	ZNF318	protein_coding	zinc finger protein 318 [Source:HGNC Symbol;Acc:HGNC:13578]	6	43307134	43369647	-1				Cancer-related
1	ENSG00000163297	0.692651	ENSG00000163297	ANTXR2	protein_coding	ANTXR cell adhesion molecule 2 [Source:HGNC Symbol;Acc:HGNC:21732]	4	79901146	80125454	-1				Common to both analysis
2	ENSG00000162959	0.690484	ENSG00000162959	MEMO1	protein_coding	mediator of cell motility 1 [Source:HGNC Symbol;Acc:HGNC:14014]	2	31865060	32011230	-1	Migration, ERRB2 signaling			fusion of interest
3	ENSG00000171388	0.669399	ENSG00000171388	APLN	protein_coding	apelin [Source:HGNC Symbol;Acc:HGNC:16665]	X	129645259	129654956	-1
4	ENSG00000166025	0.636039	ENSG00000166025	AMOTL1	protein_coding	angiomotin like 1 [Source:HGNC Symbol;Acc:HGNC:17811]	11	94706431	94876748	1	Migration, lymphoma, HIPPO signaling
5	ENSG00000164597	0.623428	ENSG00000164597	COG5	protein_coding	component of oligomeric golgi complex 5 [Source:HGNC Symbol;Acc:HGNC:14857]	7	107201555	107564514	-1
6	ENSG00000080608	0.609366	ENSG00000080608	PUM3	protein_coding	pumilio RNA binding family member 3 [Source:HGNC Symbol;Acc:HGNC:29676]	9	2720469	2844095	-1	PARP1 degredation, NA binding
7	ENSG00000225206	0.594486	ENSG00000225206	MIR137HG	lncRNA	MIR137 host gene [Source:HGNC Symbol;Acc:HGNC:42871]	1	97933474	98049863	-1	GBM Associated
8	ENSG00000233559	0.519175	ENSG00000233559	LINC00513	lncRNA	long intergenic non-protein coding RNA 513 [Source:HGNC Symbol;Acc:HGNC:43566]	7	130853720	130930682	1
AC004852.2
1	ENSG00000253452	0.773381	ENSG00000253452	AC124290.1	lncRNA	novel transcript	8	35862123	36191194	1
2	ENSG00000272103	0.696161	ENSG00000272103	AC026741.1	lncRNA	novel transcript	5	36861736	36867238	-1
3	ENSG00000160953	0.693945	ENSG00000160953	PWWP3A	protein_coding	PWWP domain containing 3A, DNA repair factor [Source:HGNC Symbol;Acc:HGNC:29641]	19	1354711	1378431	1	DNA Damage
4	ENSG00000133985	0.691289	ENSG00000133985	TTC9	protein_coding	tetratricopeptide repeat domain 9 [Source:HGNC Symbol;Acc:HGNC:20267]	14	70641916	70675366	1	invasion
5	ENSG00000206557	0.680408	ENSG00000206557	TRIM71	protein_coding	tripartite motif containing 71 [Source:HGNC Symbol;Acc:HGNC:32669]	3	32817997	32897824	1	miRNA binding, stem cell maintenance
6	ENSG00000213076	0.660548	ENSG00000213076	AL627422.1	processed_pseudogene	SNARE Vti1a-beta protein pseudogene	6	158921271	158922150	-1
7	ENSG00000064393	0.658824	ENSG00000064393	HIPK2	protein_coding	homeodomain interacting protein kinase 2 [Source:HGNC Symbol;Acc:HGNC:14402]	7	139561570	139777998	-1	transcriptional reg, p53
AC008764.8
1	ENSG00000260071	0.700443	ENSG00000260071	AC012178.1	lncRNA	novel transcript	16	9365540	9518325	1
2	ENSG00000229956	0.622385	ENSG00000229956	ZRANB2-AS2	lncRNA	ZRANB2 antisense RNA 2 (head to head) [Source:HGNC Symbol;Acc:HGNC:43595]	1	71081324	71489976	1
100	ENSG00000122557	-0.454775	ENSG00000122557	HERPUD2	protein_coding	HERPUD family member 2 [Source:HGNC Symbol;Acc:HGNC:21915]	7	35632659	35695571	-1	Unfolded protein response
AC009899.1
1	ENSG00000230561	0.694842	ENSG00000230561	CCDC192	protein_coding	coiled-coil domain containing 192 [Source:HGNC Symbol;Acc:HGNC:49566]	5	127703389	127941634	1
72	ENSG00000231312	-0.512675	ENSG00000231312	MAP4K3-DT	lncRNA	MAP4K3 divergent transcript [Source:HGNC Symbol;Acc:HGNC:54056]	2	39436530	39665343	1
AC104964.1
1	ENSG00000272103	0.830722	ENSG00000272103	AC026741.1	lncRNA	novel transcript	5	36861736	36867238	-1
2	ENSG00000286215	0.718895	ENSG00000286215	AL356534.1	transcribed_processed_pseudogene	vimentin 2, pseudogene	6	126304223	127213609	-1
3	ENSG00000243478	0.64532	ENSG00000243478	AOX2P	transcribed_unprocessed_pseudogene	aldehyde oxidase 2 pseudogene [Source:HGNC Symbol;Acc:HGNC:18450]	2	200738608	200794239	1
4	ENSG00000282458	0.622852	ENSG00000282458	WASH5P	transcribed_processed_pseudogene	WASP family homolog 5, pseudogene [Source:HGNC Symbol;Acc:HGNC:33884]	19	60951	71626	-1
5	ENSG00000182263	0.620245	ENSG00000182263	FIGN	protein_coding	fidgetin, microtubule severing factor [Source:HGNC Symbol;Acc:HGNC:13285]	2	163593396	163736012	-1	chromosome remodeling
107	ENSG00000114861	-0.403074	ENSG00000114861	FOXP1	protein_coding	forkhead box P1 [Source:HGNC Symbol;Acc:HGNC:3823]	3	70952817	71583993	-1	tumor suppressor, transcriptional reg
AL353751.1
1	ENSG00000143858	0.907405	ENSG00000143858	SYT2	protein_coding	synaptotagmin 2 [Source:HGNC Symbol;Acc:HGNC:11510]	1	202590596	202710454	-1
2	ENSG00000267561	0.679776	ENSG00000267561	AC093155.3	protein_coding	novel protein	1	86993009	87169204	1
3	ENSG00000257067	0.662808	ENSG00000257067	AP000797.3	lncRNA	novel transcript	11	115920248	115943181	1
4	ENSG00000116560	0.603053	ENSG00000116560	SFPQ	protein_coding	splicing factor proline and glutamine rich [Source:HGNC Symbol;Acc:HGNC:10774]	1	35176378	35193145	-1	Neuroblastoma, NOTCH1/NF-KB
111	ENSG00000140386	-0.408126	ENSG00000140386	SCAPER	protein_coding	S-phase cyclin A associated protein in the ER [Source:HGNC Symbol;Acc:HGNC:13081]	15	76347904	76905444	-1
AUXG01000058.1
1	ENSG00000272103	0.852615	ENSG00000272103	AC026741.1	lncRNA	novel transcript	5	36861736	36867238	-1
2	ENSG00000224975	0.826746	ENSG00000224975	INE1	lncRNA	inactivation escape 1 [Source:HGNC Symbol;Acc:HGNC:6060]	X	47204921	47205865	1
3	ENSG00000260234	0.818458	ENSG00000260234	AC020636.2	protein_coding	CLRN1 and FAM188B2 readthrough transcript	3	150882997	150941743	-1
4	ENSG00000187944	0.790471	ENSG00000187944	C2orf66	protein_coding	chromosome 2 open reading frame 66 [Source:HGNC Symbol;Acc:HGNC:33809]	2	196805002	196810276	-1
5	ENSG00000257242	0.781832	ENSG00000257242	LINC01619	lncRNA	long intergenic non-protein coding RNA 1619 [Source:HGNC Symbol;Acc:HGNC:27409]	12	91984976	92142914	-1	Regulates miR and FOXP1
6	ENSG00000087087	0.759735	ENSG00000087087	SRRT	protein_coding	serrate, RNA effector molecule [Source:HGNC Symbol;Acc:HGNC:24101]	7	100875103	100888664	1	miR regulation
7	ENSG00000279179	0.74553	ENSG00000279179	AL662907.2	TEC	TEC	1	33162851	33166298	1
8	ENSG00000239265	0.733506	ENSG00000239265	CLRN1-AS1	lncRNA	CLRN1 antisense RNA 1 [Source:HGNC Symbol;Acc:HGNC:30895]	3	150852484	151080726	1
9	ENSG00000206557	0.713037	ENSG00000206557	TRIM71	protein_coding	tripartite motif containing 71 [Source:HGNC Symbol;Acc:HGNC:32669]	3	32817997	32897824	1	miRNA binding, stem cell maintenance
10	ENSG00000167100	0.695167	ENSG00000167100	SAMD14	protein_coding	sterile alpha motif domain containing 14 [Source:HGNC Symbol;Acc:HGNC:27312]	17	50110040	50129882	-1	lymphoma
11	ENSG00000234479	0.679204	ENSG00000234479	AP1B1P1	transcribed_unprocessed_pseudogene	AP1B1 pseudogene 1 [Source:HGNC Symbol;Acc:HGNC:297]	22	32121977	32133469	1
12	ENSG00000154485	0.621516	ENSG00000154485	MMP21	protein_coding	matrix metallopeptidase 21 [Source:HGNC Symbol;Acc:HGNC:14357]	10	125753580	125775821	-1	ECM remodeling, metastasis
13	ENSG00000236700	0.605442	ENSG00000236700	LINC01010	lncRNA	long intergenic non-protein coding RNA 1010 [Source:HGNC Symbol;Acc:HGNC:48978]	6	134343307	134504581	1
322	ENSG00000114861	-0.429806	ENSG00000114861	FOXP1	protein_coding	forkhead box P1 [Source:HGNC Symbol;Acc:HGNC:3823]	3	70952817	71583993	-1	tumor suppressor, transcriptional reg
DUXAP10
1	ENSG00000103550	0.713925	ENSG00000103550	KNOP1	protein_coding	lysine rich nucleolar protein 1 [Source:HGNC Symbol;Acc:HGNC:34404]	16	19701937	19718235	-1
2	ENSG00000163083	0.708521	ENSG00000163083	INHBB	protein_coding	inhibin subunit beta B [Source:HGNC Symbol;Acc:HGNC:6067]	2	120346136	120351803	1	TGFB, stem cell
3	ENSG00000168453	0.600281	ENSG00000168453	HR	protein_coding	HR lysine demethylase and nuclear receptor corepressor [Source:HGNC Symbol;Acc:HGNC:5172]	8	22114419	22133384	-1
4	ENSG00000118156	0.599602	ENSG00000118156	ZNF541	protein_coding	zinc finger protein 541 [Source:HGNC Symbol;Acc:HGNC:25294]	19	47520685	47555856	-1	chromatin binding
331	ENSG00000182667	-0.460076	ENSG00000182667	NTM	protein_coding	neurotrimin [Source:HGNC Symbol;Acc:HGNC:17941]	11	131370478	132336822	1	Astrocytoma
332	ENSG00000165966	-0.464448	ENSG00000165966	PDZRN4	protein_coding	PDZ domain containing ring finger 4 [Source:HGNC Symbol;Acc:HGNC:30552]	12	41188448	41574724	1
333	ENSG00000172403	-0.46605	ENSG00000172403	SYNPO2	protein_coding	synaptopodin 2 [Source:HGNC Symbol;Acc:HGNC:17732]	4	118850688	119061247	1
334	ENSG00000184349	-0.469122	ENSG00000184349	EFNA5	protein_coding	ephrin A5 [Source:HGNC Symbol;Acc:HGNC:3225]	5	107376889	107670937	-1	Radiation sensitivity
335	ENSG00000170234	-0.48964	ENSG00000170234	PWWP2A	protein_coding	PWWP domain containing 2A [Source:HGNC Symbol;Acc:HGNC:29406]	5	160061801	160119450	-1	chromatin binding, cell migration, stem cell/differentiation
336	ENSG00000006125	-0.496584	ENSG00000006125	AP2B1	protein_coding	adaptor related protein complex 2 subunit beta 1 [Source:HGNC Symbol;Acc:HGNC:563]	17	35578046	35726413	1
337	ENSG00000091009	-0.521205	ENSG00000091009	RBM27	protein_coding	RNA binding motif protein 27 [Source:HGNC Symbol;Acc:HGNC:29243]	5	146203605	146289223	1
338	ENSG00000101972	-0.579455	ENSG00000101972	STAG2	protein_coding	stromal antigen 2 [Source:HGNC Symbol;Acc:HGNC:11355]	X	123960212	124422664	1	aneuploidy in human cancer
339	ENSG00000165434	-0.59469	ENSG00000165434	PGM2L1	protein_coding	phosphoglucomutase 2 like 1 [Source:HGNC Symbol;Acc:HGNC:20898]	11	74330316	74398433	-1	galactose metabolism
LINC01301
1	ENSG00000037280	0.639033	ENSG00000037280	FLT4	protein_coding	fms related tyrosine kinase 4 [Source:HGNC Symbol;Acc:HGNC:3767]	5	180601506	180649624	-1
2	ENSG00000186153	0.626555	ENSG00000186153	WWOX	protein_coding	WW domain containing oxidoreductase [Source:HGNC Symbol;Acc:HGNC:12799]	16	78099430	79212667	1	tumor suppressor, induced apoptosis
3	ENSG00000109686	0.62623	ENSG00000109686	SH3D19	protein_coding	SH3 domain containing 19 [Source:HGNC Symbol;Acc:HGNC:30418]	4	151102751	151325632	-1	RAS, pan-cancer
4	ENSG00000112294	0.596605	ENSG00000112294	ALDH5A1	protein_coding	aldehyde dehydrogenase 5 family member A1 [Source:HGNC Symbol;Acc:HGNC:408]	6	24494852	24537207	1
217	ENSG00000275074	-0.4565	ENSG00000275074	NUDT18	protein_coding	nudix hydrolase 18 [Source:HGNC Symbol;Acc:HGNC:26194]	8	22106874	22109419	-1	nucleotide metabolism
218	ENSG00000153904	-0.463275	ENSG00000153904	DDAH1	protein_coding	dimethylarginine dimethylaminohydrolase 1 [Source:HGNC Symbol;Acc:HGNC:2715]	1	85318481	85578363	-1	NO generation
MEG9
1	ENSG00000074054	0.817582	ENSG00000074054	CLASP1	protein_coding	cytoplasmic linker associated protein 1 [Source:HGNC Symbol;Acc:HGNC:17088]	2	121337776	121649587	-1
USP2.AS1
1	ENSG00000245248	1	ENSG00000245248	USP2-AS1	lncRNA	USP2 antisense RNA 1 (head to head) [Source:HGNC Symbol;Acc:HGNC:48673]	11	119364359	119526664	1
2	ENSG00000239572	0.660631	ENSG00000239572	AC108749.1	lncRNA	novel transcript	3	87641412	87793629	-1
3	ENSG00000260372	0.580958	ENSG00000260372	AQP4-AS1	lncRNA	AQP4 antisense RNA 1 [Source:HGNC Symbol;Acc:HGNC:26399]	18	26655737	27190698	1
ZFAS1
1	ENSG00000162444	0.619721	ENSG00000162444	RBP7	protein_coding	retinol binding protein 7 [Source:HGNC Symbol;Acc:HGNC:30316]	1	9997206	10016021	1
2	ENSG00000196636	0.605975	ENSG00000196636	SDHAF3	protein_coding	succinate dehydrogenase complex assembly factor 3 [Source:HGNC Symbol;Acc:HGNC:21752]	7	97116590	97181763	1
394	ENSG00000165495	-0.455486	ENSG00000165495	PKNOX2	protein_coding	PBX/knotted 1 homeobox 2 [Source:HGNC Symbol;Acc:HGNC:16714]	11	125164687	125433389	1	cell proliferation, differntiation, death
395	ENSG00000038532	-0.456836	ENSG00000038532	CLEC16A	protein_coding	C-type lectin domain containing 16A [Source:HGNC Symbol;Acc:HGNC:29013]	16	10944564	11182186	1
396	ENSG00000171853	-0.460916	ENSG00000171853	TRAPPC12	protein_coding	trafficking protein particle complex 12 [Source:HGNC Symbol;Acc:HGNC:24284]	2	3379675	3485094	1
397	ENSG00000145416	-0.468739	ENSG00000145416	MARCH1	protein_coding	membrane associated ring-CH-type finger 1 [Source:HGNC Symbol;Acc:HGNC:26077]	4	163524298	164384050	-1
398	ENSG00000177570	-0.468798	ENSG00000177570	SAMD12	protein_coding	sterile alpha motif domain containing 12 [Source:HGNC Symbol;Acc:HGNC:31750]	8	118189455	118622112	-1
399	ENSG00000144283	-0.498549	ENSG00000144283	PKP4	protein_coding	plakophilin 4 [Source:HGNC Symbol;Acc:HGNC:9026]	2	158456964	158682879	1
400	ENSG00000118518	-0.500508	ENSG00000118518	RNF146	protein_coding	ring finger protein 146 [Source:HGNC Symbol;Acc:HGNC:21336]	6	127266610	127288567	1
401	ENSG00000112186	-0.506461	ENSG00000112186	CAP2	protein_coding	cyclase associated actin cytoskeleton regulatory protein 2 [Source:HGNC Symbol;Acc:HGNC:20039]	6	17393505	17557790	1
402	ENSG00000164190	-0.542262	ENSG00000164190	NIPBL	protein_coding	NIPBL cohesin loading factor [Source:HGNC Symbol;Acc:HGNC:28862]	5	36876769	37066413	1	Cell cycle, chromosome condensation, DNA repair

## Sheet: DGCA
lncRNA of interest
AC010729.2	Ensembl ID	Pearson Correlation Coefficient	Ensembl ID	Gene Symbol	Biotype	Description	Chrom	Start	End	Strand	Pathways Implicated
1	ENSG00000234690	0.727793	ENSG00000234690	EPCAM-DT	lncRNA	EPCAM divergent transcript [Source:HGNC Symbol;Acc:HGNC:52639]	2	47192405	47345074	-1				Key
2	ENSG00000228956	0.609312	ENSG00000228956	SATB1-AS1	lncRNA	SATB1 antisense RNA 1 [Source:HGNC Symbol;Acc:HGNC:50687]	3	18445024	18920401	1				Cancer-related
AC022613.1														Common to both analysis
1	ENSG00000182132	0.744468	ENSG00000182132	KCNIP1	protein_coding	potassium voltage-gated channel interacting protein 1 [Source:HGNC Symbol;Acc:HGNC:15521]	5	170353487	170736632	1				fusion of interest
2	ENSG00000112139	0.704049	ENSG00000112139	MDGA1	protein_coding	MAM domain containing glycosylphosphatidylinositol anchor 1 [Source:HGNC Symbol;Acc:HGNC:19267]	6	37630679	37699306	-1	cell adhesion, migration, GPI
3	ENSG00000243243	0.626179	ENSG00000243243	AC073130.2	lncRNA	novel transcript	7	116237929	116327896	-1
14	ENSG00000127481	-0.497296	ENSG00000127481	UBR4	protein_coding	ubiquitin protein ligase E3 component n-recognin 4 [Source:HGNC Symbol;Acc:HGNC:30313]	1	19074510	19210266	-1	chromatin scaffold
AC034111.2
1	ENSG00000102349	0.640932	ENSG00000102349	KLF8	protein_coding	Kruppel like factor 8 [Source:HGNC Symbol;Acc:HGNC:6351]	X	56232356	56291531	1	EMT
AC069307.1
1	ENSG00000133019	0.936447	ENSG00000133019	CHRM3	protein_coding	cholinergic receptor muscarinic 3 [Source:HGNC Symbol;Acc:HGNC:1952]	1	239386565	239915452	1
AC091305.1
1	ENSG00000205930	0.819256	ENSG00000205930	C21orf62-AS1	lncRNA	C21orf62 antisense RNA 1 [Source:HGNC Symbol;Acc:HGNC:1290]	21	32772100	32955437	1	astrocytoma
2	ENSG00000204852	0.645736	ENSG00000204852	TCTN1	protein_coding	tectonic family member 1 [Source:HGNC Symbol;Acc:HGNC:26113]	12	110614027	110649430	1
18	ENSG00000138686	-0.429049	ENSG00000138686	BBS7	protein_coding	Bardet-Biedl syndrome 7 [Source:HGNC Symbol;Acc:HGNC:18758]	4	121824440	121870497	-1
19	ENSG00000123737	-0.434178	ENSG00000123737	EXOSC9	protein_coding	exosome component 9 [Source:HGNC Symbol;Acc:HGNC:9137]	4	121801317	121817021	1
20	ENSG00000145386	-0.612924	ENSG00000145386	CCNA2	protein_coding	cyclin A2 [Source:HGNC Symbol;Acc:HGNC:1578]	4	121816444	121823933	-1	Cancer and cell cycle progression
AC124290.1
1	ENSG00000213131	0.87819	ENSG00000213131	YWHAZP4	processed_pseudogene	tyrosine 3-monooxygenase/tryptophan 5-monooxygenase activation protein zeta pseudogene 4 [Source:HGNC Symbol;Acc:HGNC:30851]	6	127355756	127356789	1
2	ENSG00000228039	0.796417	ENSG00000228039	AC253536.2	processed_pseudogene	novel pseudogene	22	23963780	23964374	1
3	ENSG00000285762	0.765089	ENSG00000285762	AC253536.7	protein_coding	novel protein, AP000351.4-DDT readtrhough	22	23971378	23980469	-1
4	ENSG00000184557	0.698376	ENSG00000184557	SOCS3	protein_coding	suppressor of cytokine signaling 3 [Source:HGNC Symbol;Acc:HGNC:19391]	17	78356778	78360077	-1	STAT/JAK inhibitor
5	ENSG00000263717	0.676873	ENSG00000263717	AC079336.1	lncRNA	novel transcript, sense intronic MYO1D	17	32512869	32519350	-1
AC241584.1
1	ENSG00000119698	0.993767	ENSG00000119698	PPP4R4	protein_coding	protein phosphatase 4 regulatory subunit 4 [Source:HGNC Symbol;Acc:HGNC:23788]	14	94146128	94279734	1
2	ENSG00000151067	0.951928	ENSG00000151067	CACNA1C	protein_coding	calcium voltage-gated channel subunit alpha1 C [Source:HGNC Symbol;Acc:HGNC:1390]	12	1970786	2697950	1
3	ENSG00000170989	0.946497	ENSG00000170989	S1PR1	protein_coding	sphingosine-1-phosphate receptor 1 [Source:HGNC Symbol;Acc:HGNC:3165]	1	101236865	101243713	1	Adhesion, differentiation
4	ENSG00000229753	0.923902	ENSG00000229753	RPS27AP15	processed_pseudogene	ribosomal protein S27a pseudogene 15 [Source:HGNC Symbol;Acc:HGNC:35817]	9	72741152	72741617	-1
AF106564.1
1	ENSG00000219986	0.971075	ENSG00000219986	BTF3P7	processed_pseudogene	basic transcription factor 3 pseudogene 7 [Source:HGNC Symbol;Acc:HGNC:38569]	6	6794915	6795402	-1
2	ENSG00000121905	0.948978	ENSG00000121905	HPCA	protein_coding	hippocalcin [Source:HGNC Symbol;Acc:HGNC:5144]	1	32885994	32898441	1
3	ENSG00000078403	0.943401	ENSG00000078403	MLLT10	protein_coding	MLLT10 histone lysine methyltransferase DOT1L cofactor [Source:HGNC Symbol;Acc:HGNC:16063]	10	21524646	21743630	1	chromasomal rearrangements, leukemia
4	ENSG00000160145	0.879017	ENSG00000160145	KALRN	protein_coding	kalirin RhoGEF kinase [Source:HGNC Symbol;Acc:HGNC:4814]	3	124080023	124726325	1
5	ENSG00000167780	0.848544	ENSG00000167780	SOAT2	protein_coding	sterol O-acyltransferase 2 [Source:HGNC Symbol;Acc:HGNC:11178]	12	53103486	53124535	1
6	ENSG00000282278	0.824004	ENSG00000282278	AC058822.1	protein_coding	novel FIP1L1-PDGFRA fusion protein	4	53377839	54295272	1	FIP1L1-PDGFRA Fusion, leukemia
7	ENSG00000144535	0.823942	ENSG00000144535	DIS3L2	protein_coding	DIS3 like 3'-5' exoribonuclease 2 [Source:HGNC Symbol;Acc:HGNC:28648]	2	231961245	232344350	1
8	ENSG00000077157	0.778701	ENSG00000077157	PPP1R12B	protein_coding	protein phosphatase 1 regulatory subunit 12B [Source:HGNC Symbol;Acc:HGNC:7619]	1	202348699	202592706	1
9	ENSG00000011332	0.768866	ENSG00000011332	DPF1	protein_coding	double PHD fingers 1 [Source:HGNC Symbol;Acc:HGNC:20225]	19	38211006	38229714	-1	chromatin remodeling, survival, gastric cancer
10	ENSG00000140538	0.709612	ENSG00000140538	NTRK3	protein_coding	neurotrophic receptor tyrosine kinase 3 [Source:HGNC Symbol;Acc:HGNC:8033]	15	87859751	88256768	-1	Monje activity dependent tumor growth
11	ENSG00000006283	0.622287	ENSG00000006283	CACNA1G	protein_coding	calcium voltage-gated channel subunit alpha1 G [Source:HGNC Symbol;Acc:HGNC:1394]	17	50560715	50627474	1	Cell motility, division, death
12	ENSG00000267335	0.620124	ENSG00000267335	AC008687.1	protein_coding	novel protein	19	49022953	49036895	-1
64	ENSG00000167775	-0.443106	ENSG00000167775	CD320	protein_coding	CD320 molecule [Source:HGNC Symbol;Acc:HGNC:16692]	19	8302127	8308358	-1	B cell proliferation
65	ENSG00000196363	-0.462353	ENSG00000196363	WDR5	protein_coding	WD repeat domain 5 [Source:HGNC Symbol;Acc:HGNC:12757]	9	134135365	134159968	1	histone methyltransferase activity
AL031985.2
1	ENSG00000128891	0.814579	ENSG00000128891	CCDC32	protein_coding	coiled-coil domain containing 32 [Source:HGNC Symbol;Acc:HGNC:28295]	15	40528683	40565057	-1
2	ENSG00000259536	0.712867	ENSG00000259536	AC091045.1	lncRNA	novel transcript, antisense to C15orf57	15	40488041	40558019	1
AL160272.1
1	ENSG00000242574	0.61718	ENSG00000242574	HLA-DMB	protein_coding	major histocompatibility complex, class II, DM beta [Source:HGNC Symbol;Acc:HGNC:4935]	6	32934629	32941028	-1	paralogs of each other
2	ENSG00000248993	0.555926	ENSG00000248993	AL645941.2	protein_coding	novel protein	6	32937364	32953122	-1
3	ENSG00000204257	0.500617	ENSG00000204257	HLA-DMA	protein_coding	major histocompatibility complex, class II, DM alpha [Source:HGNC Symbol;Acc:HGNC:4934]	6	32948613	32969094	-1
AL590004.3
1	ENSG00000257242	0.936971	ENSG00000257242	LINC01619	lncRNA	long intergenic non-protein coding RNA 1619 [Source:HGNC Symbol;Acc:HGNC:27409]	12	91984976	92142914	-1	FOXP1 regulation
2	ENSG00000206557	0.875642	ENSG00000206557	TRIM71	protein_coding	tripartite motif containing 71 [Source:HGNC Symbol;Acc:HGNC:32669]	3	32817997	32897824	1	miRNA, stem cell maintence
3	ENSG00000286834	0.779204	ENSG00000286834	AL360020.1	lncRNA	novel transcript	9	94116023	94145693	-1
4	ENSG00000207003	0.732521	ENSG00000207003	RNU6-611P	snRNA	RNA, U6 small nuclear 611, pseudogene [Source:HGNC Symbol;Acc:HGNC:47574]	19	45047458	45047561	1
5	ENSG00000239213	0.706832	ENSG00000239213	NCK1-DT	lncRNA	NCK1 divergent transcript [Source:HGNC Symbol;Acc:HGNC:49645]	3	136835345	136862618	-1
6	ENSG00000286412	0.658584	ENSG00000286412	AC007682.1	lncRNA	novel transcript, antisense to NRXN1	2	51011777	51016950	1
7	ENSG00000253404	0.642941	ENSG00000253404	AC034243.1	lncRNA	novel transcript	5	138744434	138753309	-1
8	ENSG00000283208	0.598592	ENSG00000283208	AC001226.2	protein_coding	novel protein	13	76992078	77129589	1
9	ENSG00000158863	0.597441	ENSG00000158863	FAM160B2	protein_coding	family with sequence similarity 160 member B2 [Source:HGNC Symbol;Acc:HGNC:16492]	8	22089150	22104911	1
96	ENSG00000163870	-0.401235	ENSG00000163870	TPRA1	protein_coding	transmembrane protein adipocyte associated 1 [Source:HGNC Symbol;Acc:HGNC:30413]	3	127571266	127598267	-1
97	ENSG00000116266	-0.478391	ENSG00000116266	STXBP3	protein_coding	syntaxin binding protein 3 [Source:HGNC Symbol;Acc:HGNC:11446]	1	108746674	108809523	1
AL590807.1
1	ENSG00000203864	0.763771	ENSG00000203864	C1orf137	lncRNA	chromosome 1 open reading frame 137 (putative) [Source:HGNC Symbol;Acc:HGNC:32040]	1	116694112	116706603	1
BRD7P2
1	ENSG00000006788	0.947481	ENSG00000006788	MYH13	protein_coding	myosin heavy chain 13 [Source:HGNC Symbol;Acc:HGNC:7571]	17	10300865	10373130	-1
2	ENSG00000153707	0.709592	ENSG00000153707	PTPRD	protein_coding	protein tyrosine phosphatase receptor type D [Source:HGNC Symbol;Acc:HGNC:9668]	9	8314246	10612723	-1	astrocytoma, lymphoma, cell growth, differentiation, mitotic cycle, and oncogenic transformation
3	ENSG00000112701	0.613222	ENSG00000112701	SENP6	protein_coding	SUMO specific peptidase 6 [Source:HGNC Symbol;Acc:HGNC:20944]	6	75601509	75718281	1
4	ENSG00000201654	0.579559	ENSG00000201654	RNU6-7	snRNA	RNA, U6 small nuclear 7 [Source:HGNC Symbol;Acc:HGNC:34284]	14	32202045	32202151	1
36	ENSG00000160226	-0.424625	ENSG00000160226	CFAP410	protein_coding	cilia and flagella associated protein 410 [Source:HGNC Symbol;Acc:HGNC:1260]	21	44328944	44339402	-1
BTBD10P1
1	ENSG00000133107	0.971477	ENSG00000133107	TRPC4	protein_coding	transient receptor potential cation channel subfamily C member 4 [Source:HGNC Symbol;Acc:HGNC:12336]	13	37636636	37870425	-1	proliferation, sugar transport
2	ENSG00000133026	0.939257	ENSG00000133026	MYH10	protein_coding	myosin heavy chain 10 [Source:HGNC Symbol;Acc:HGNC:7568]	17	8474205	8630761	-1
3	ENSG00000104490	0.852996	ENSG00000104490	NCALD	protein_coding	neurocalcin delta [Source:HGNC Symbol;Acc:HGNC:7655]	8	101686542	102124907	-1
4	ENSG00000172137	0.657217	ENSG00000172137	CALB2	protein_coding	calbindin 2 [Source:HGNC Symbol;Acc:HGNC:1435]	16	71358713	71390436	1	tumor formation, neuronal excitability
CASC19
1	ENSG00000253311	0.829006	ENSG00000253311	LINC01847	lncRNA	long intergenic non-protein coding RNA 1847 [Source:HGNC Symbol;Acc:HGNC:52662]	5	159698586	159937766	-1
2	ENSG00000231149	0.75833	ENSG00000231149	AL354979.1	lncRNA	novel transcript	9	124514938	124516056	-1
3	ENSG00000120669	0.694972	ENSG00000120669	SOHLH2	protein_coding	spermatogenesis and oogenesis specific basic helix-loop-helix 2 [Source:HGNC Symbol;Acc:HGNC:26026]	13	36168217	36214588	-1
4	ENSG00000132952	0.561365	ENSG00000132952	USPL1	protein_coding	ubiquitin specific peptidase like 1 [Source:HGNC Symbol;Acc:HGNC:20294]	13	30617693	30660770	1
5	ENSG00000182511	0.547262	ENSG00000182511	FES	protein_coding	FES proto-oncogene, tyrosine kinase [Source:HGNC Symbol;Acc:HGNC:3657]	15	90883695	90895776	1	leukemia, proto-oncogen
EIF2S2P3
1	ENSG00000154310	0.968095	ENSG00000154310	TNIK	protein_coding	TRAF2 and NCK interacting kinase [Source:HGNC Symbol;Acc:HGNC:30765]	3	171058414	171460408	-1	carcinogenesis and Wnt signaling
2	ENSG00000182601	0.959789	ENSG00000182601	HS3ST4	protein_coding	heparan sulfate-glucosamine 3-sulfotransferase 4 [Source:HGNC Symbol;Acc:HGNC:5200]	16	25691959	26137685	1
3	ENSG00000144036	0.959408	ENSG00000144036	EXOC6B	protein_coding	exocyst complex component 6B [Source:HGNC Symbol;Acc:HGNC:17085]	2	72175984	72826041	-1	cell growth, polarity and migration
4	ENSG00000236992	0.847742	ENSG00000236992	RPL12P12	processed_pseudogene	ribosomal protein L12 pseudogene 12 [Source:HGNC Symbol;Acc:HGNC:15951]	20	19823443	19823943	-1
5	ENSG00000119396	0.7829	ENSG00000119396	RAB14	protein_coding	RAB14, member RAS oncogene family [Source:HGNC Symbol;Acc:HGNC:16524]	9	121178133	121223014	-1	oncogene
EIF2S2P4
1	ENSG00000182601	0.972628	ENSG00000182601	HS3ST4	protein_coding	heparan sulfate-glucosamine 3-sulfotransferase 4 [Source:HGNC Symbol;Acc:HGNC:5200]	16	25691959	26137685	1
2	ENSG00000236992	0.883279	ENSG00000236992	RPL12P12	processed_pseudogene	ribosomal protein L12 pseudogene 12 [Source:HGNC Symbol;Acc:HGNC:15951]	20	19823443	19823943	-1
3	ENSG00000119396	0.803288	ENSG00000119396	RAB14	protein_coding	RAB14, member RAS oncogene family [Source:HGNC Symbol;Acc:HGNC:16524]	9	121178133	121223014	-1	oncogene
4	ENSG00000114861	0.518682	ENSG00000114861	FOXP1	protein_coding	forkhead box P1 [Source:HGNC Symbol;Acc:HGNC:3823]	3	70952817	71583993	-1	tumor suppressor, transcriptional reg
GORAB.AS1
1	ENSG00000276386	0.651291	ENSG00000276386	CNTNAP3P2	unprocessed_pseudogene	CNTNAP3 pseudogene 2 [Source:HGNC Symbol;Acc:HGNC:49589]	9	67059560	67293468	1
2	ENSG00000072952	0.642602	ENSG00000072952	MRVI1	protein_coding	murine retrovirus integration site 1 homolog [Source:HGNC Symbol;Acc:HGNC:7237]	11	10573091	10693988	-1	tumor suppressor, transcriptional reg
LINC00643
1	ENSG00000156052	0.735912	ENSG00000156052	GNAQ	protein_coding	G protein subunit alpha q [Source:HGNC Symbol;Acc:HGNC:4390]	9	77716087	78031458	-1	one of many genes related to oxytocin signaling
2	ENSG00000112320	0.578211	ENSG00000112320	SOBP	protein_coding	sine oculis binding protein homolog [Source:HGNC Symbol;Acc:HGNC:29256]	6	107490106	107661306	1
LINC02503
1	ENSG00000203864	0.750329	ENSG00000203864	C1orf137	lncRNA	chromosome 1 open reading frame 137 (putative) [Source:HGNC Symbol;Acc:HGNC:32040]	1	116694112	116706603	1
LINC02577
1	ENSG00000112981	0.862032	ENSG00000112981	NME5	protein_coding	NME/NM23 family member 5 [Source:HGNC Symbol;Acc:HGNC:7853]	5	138115175	138139443	-1	ROS and cell death protection
2	ENSG00000243176	0.747097	ENSG00000243176	AC092944.1	lncRNA	novel transcript	3	157174201	157381265	1
3	ENSG00000277463	0.537126	ENSG00000277463	AC080038.3	lncRNA	novel transcript	17	62626031	62626453	1
61	ENSG00000183431	-0.351963	ENSG00000183431	SF3A3	protein_coding	splicing factor 3a subunit 3 [Source:HGNC Symbol;Acc:HGNC:10767]	1	37956975	37990075	-1	splicing factor
62	ENSG00000133943	-0.356625	ENSG00000133943	DGLUCY	protein_coding	D-glutamate cyclase [Source:HGNC Symbol;Acc:HGNC:20498]	14	91060333	91225632	1	glutamate metabolism
63	ENSG00000056972	-0.375829	ENSG00000056972	TRAF3IP2	protein_coding	TRAF3 interacting protein 2 [Source:HGNC Symbol;Acc:HGNC:1343]	6	111555381	111606906	-1	inflammatory signals and stress
MIR9.3HG
1	ENSG00000227165	0.80481	ENSG00000227165	WDR11-AS1	lncRNA	WDR11 antisense RNA 1 [Source:HGNC Symbol;Acc:HGNC:27437]	10	120759898	120851457	-1
2	ENSG00000135482	0.520024	ENSG00000135482	ZC3H10	protein_coding	zinc finger CCCH-type containing 10 [Source:HGNC Symbol;Acc:HGNC:25893]	12	56118260	56127514	1	negative regulation of miRNA maturation
35	ENSG00000015676	-0.342225	ENSG00000015676	NUDCD3	protein_coding	NudC domain containing 3 [Source:HGNC Symbol;Acc:HGNC:22208]	7	44379119	44490658	-1
36	ENSG00000132963	-0.403913	ENSG00000132963	POMP	protein_coding	proteasome maturation protein [Source:HGNC Symbol;Acc:HGNC:20330]	13	28659104	28678959	1
PAQR9.AS1	neruonal
1	ENSG00000152242	0.916708	ENSG00000152242	C18orf25	protein_coding	chromosome 18 open reading frame 25 [Source:HGNC Symbol;Acc:HGNC:28172]	18	46173553	46266992	1
2	ENSG00000214484	0.909319	ENSG00000214484	RPSAP28	processed_pseudogene	ribosomal protein SA pseudogene 28 [Source:HGNC Symbol;Acc:HGNC:35612]	2	73370019	73370892	1
3	ENSG00000133424	0.857368	ENSG00000133424	LARGE1	protein_coding	LARGE xylosyl- and glucuronyltransferase 1 [Source:HGNC Symbol;Acc:HGNC:6511]	22	33162226	33922841	-1
4	ENSG00000144357	0.83813	ENSG00000144357	UBR3	protein_coding	ubiquitin protein ligase E3 component n-recognin 3 [Source:HGNC Symbol;Acc:HGNC:30467]	2	169827458	170084131	1
5	ENSG00000237515	0.823432	ENSG00000237515	SHISA9	protein_coding	shisa family member 9 [Source:HGNC Symbol;Acc:HGNC:37231]	16	12901598	13240416	1
6	ENSG00000138311	0.774949	ENSG00000138311	ZNF365	protein_coding	zinc finger protein 365 [Source:HGNC Symbol;Acc:HGNC:18194]	10	62374192	62670301	1
7	ENSG00000164061	0.756191	ENSG00000164061	BSN	protein_coding	bassoon presynaptic cytomatrix protein [Source:HGNC Symbol;Acc:HGNC:1117]	3	49554477	49671549	1
8	ENSG00000116473	0.738843	ENSG00000116473	RAP1A	protein_coding	RAP1A, member of RAS oncogene family [Source:HGNC Symbol;Acc:HGNC:9855]	1	111542218	111716691	1	RAS, MAPK/ERK, RET signaling
9	ENSG00000188559	0.67298	ENSG00000188559	RALGAPA2	protein_coding	Ral GTPase activating protein catalytic alpha subunit 2 [Source:HGNC Symbol;Acc:HGNC:16207]	20	20389530	20712644	-1
10	ENSG00000004897	0.629631	ENSG00000004897	CDC27	protein_coding	cell division cycle 27 [Source:HGNC Symbol;Acc:HGNC:1728]	17	47117703	47189422	-1	Cancer, senescence
11	ENSG00000197106	0.588048	ENSG00000197106	SLC6A17	protein_coding	solute carrier family 6 member 17 [Source:HGNC Symbol;Acc:HGNC:31399]	1	110150494	110202202	1
PGK1P2
1	ENSG00000157470	0.938904	ENSG00000157470	FAM81A	protein_coding	family with sequence similarity 81 member A [Source:HGNC Symbol;Acc:HGNC:28379]	15	59372693	59523555	1
2	ENSG00000132170	0.90154	ENSG00000132170	PPARG	protein_coding	peroxisome proliferator activated receptor gamma [Source:HGNC Symbol;Acc:HGNC:9236]	3	12287368	12434356	1	differentiation, cancer
POTEKP
1	ENSG00000163630	0.832496	ENSG00000163630	SYNPR	protein_coding	synaptoporin [Source:HGNC Symbol;Acc:HGNC:16507]	3	63228315	63616924	1
PSMC1P1
1	ENSG00000163618	0.973042	ENSG00000163618	CADPS	protein_coding	calcium dependent secretion activator [Source:HGNC Symbol;Acc:HGNC:1426]	3	62398346	62875416	-1
PSMC1P10
1	ENSG00000163618	0.97578	ENSG00000163618	CADPS	protein_coding	calcium dependent secretion activator [Source:HGNC Symbol;Acc:HGNC:1426]	3	62398346	62875416	-1
SAMMSON
1	ENSG00000120738	0.780037	ENSG00000120738	EGR1	protein_coding	early growth response 1 [Source:HGNC Symbol;Acc:HGNC:3238]	5	138465479	138469303	1	differentation, tumor suppressor
2	ENSG00000143951	0.766251	ENSG00000143951	WDPCP	protein_coding	WD repeat containing planar cell polarity effector [Source:HGNC Symbol;Acc:HGNC:28027]	2	63119559	63827843	-1
3	ENSG00000147548	0.75933	ENSG00000147548	NSD3	protein_coding	nuclear receptor binding SET domain protein 3 [Source:HGNC Symbol;Acc:HGNC:12767]	8	38269704	38382272	-1	chromatin organization
4	ENSG00000150471	0.738077	ENSG00000150471	ADGRL3	protein_coding	adhesion G protein-coupled receptor L3 [Source:HGNC Symbol;Acc:HGNC:20974]	4	61201258	62078335	1	cell adhesion
5	ENSG00000286271	0.71842	ENSG00000286271	AC008945.2	lncRNA	novel transcript, antisense to SEPP1	5	42813647	42924535	1
6	ENSG00000261026	0.716213	ENSG00000261026	AC105046.1	lncRNA	novel transcript, overlapping to EGR3	8	22679013	22684009	-1
7	ENSG00000139508	0.688116	ENSG00000139508	SLC46A3	protein_coding	solute carrier family 46 member 3 [Source:HGNC Symbol;Acc:HGNC:27501]	13	28700064	28718970	-1
8	ENSG00000162670	0.676666	ENSG00000162670	BRINP3	protein_coding	BMP/retinoic acid inducible neural specific 3 [Source:HGNC Symbol;Acc:HGNC:22393]	1	190097658	190478404	-1	cancer, inflammation
9	ENSG00000231367	0.672755	ENSG00000231367	LINC02613	lncRNA	long intergenic non-protein coding RNA 2613 [Source:HGNC Symbol;Acc:HGNC:54068]	2	38406527	38515934	-1
10	ENSG00000077235	0.667821	ENSG00000077235	GTF3C1	protein_coding	general transcription factor IIIC subunit 1 [Source:HGNC Symbol;Acc:HGNC:4664]	16	27459555	27549913	-1
11	ENSG00000109944	0.643536	ENSG00000109944	JHY	protein_coding	junctional cadherin complex regulator [Source:HGNC Symbol;Acc:HGNC:26288]	11	122882528	122959798	1	cadherin
12	ENSG00000119408	0.625381	ENSG00000119408	NEK6	protein_coding	NIMA related kinase 6 [Source:HGNC Symbol;Acc:HGNC:7749]	9	124257606	124353307	1	pro tumor, anti apoptosis, kinase
13	ENSG00000129596	0.61178	ENSG00000129596	CDO1	protein_coding	cysteine dioxygenase type 1 [Source:HGNC Symbol;Acc:HGNC:1795]	5	115804733	115816659	-1	Hepatocellular Carcinoma.
14	ENSG00000230844	0.595302	ENSG00000230844	ZNF674-AS1	lncRNA	ZNF674 antisense RNA 1 (head to head) [Source:HGNC Symbol;Acc:HGNC:44266]	X	46545438	46548841	1	Hepatocellular Carcinoma.
15	ENSG00000189420	0.581144	ENSG00000189420	ZFP92	protein_coding	ZFP92 zinc finger protein [Source:HGNC Symbol;Acc:HGNC:12865]	X	153418322	153426481	1
279	ENSG00000151376	-0.381598	ENSG00000151376	ME3	protein_coding	malic enzyme 3 [Source:HGNC Symbol;Acc:HGNC:6985]	11	86441108	86672636	-1
280	ENSG00000065534	-0.389295	ENSG00000065534	MYLK	protein_coding	myosin light chain kinase [Source:HGNC Symbol;Acc:HGNC:7590]	3	123610049	123884331	-1	oxytocin signaling
281	ENSG00000205542	-0.39875	ENSG00000205542	TMSB4X	protein_coding	thymosin beta 4 X-linked [Source:HGNC Symbol;Acc:HGNC:11881]	X	12975110	12977227	1	cell proliferation, migration, and differentiation
282	ENSG00000111666	-0.413043	ENSG00000111666	CHPT1	protein_coding	choline phosphotransferase 1 [Source:HGNC Symbol;Acc:HGNC:17852]	12	101696947	101744140	1
283	ENSG00000150768	-0.432708	ENSG00000150768	DLAT	protein_coding	dihydrolipoamide S-acetyltransferase [Source:HGNC Symbol;Acc:HGNC:2896]	11	112024814	112064390	1
284	ENSG00000112079	-0.471988	ENSG00000112079	STK38	protein_coding	serine/threonine kinase 38 [Source:HGNC Symbol;Acc:HGNC:17847]	6	36493892	36547479	-1	PCR2, cell cycle and apoptosis
285	ENSG00000198589	-0.495938	ENSG00000198589	LRBA	protein_coding	LPS responsive beige-like anchor protein [Source:HGNC Symbol;Acc:HGNC:1742]	4	150264435	151015727	-1
286	ENSG00000136518	-0.529027	ENSG00000136518	ACTL6A	protein_coding	actin like 6A [Source:HGNC Symbol;Acc:HGNC:24124]	3	179562886	179588407	1	chromatin remodeling, nucleotide excision repair
SEPT7P6
1	ENSG00000178233	0.797041	ENSG00000178233	TMEM151B	protein_coding	transmembrane protein 151B [Source:HGNC Symbol;Acc:HGNC:21315]	6	44270466	44307506	1
SETP14
1	ENSG00000161132	0.972865	ENSG00000161132	AC007663.1	unprocessed_pseudogene	proline dehydrogenase (oxidase) 1 (PRODH) pseudogene	22	20299760	20313216	1
2	ENSG00000151812	0.969404	ENSG00000151812	SLC35F4	protein_coding	solute carrier family 35 member F4 [Source:HGNC Symbol;Acc:HGNC:19845]	14	57563922	57982194	-1
3	ENSG00000136828	0.883036	ENSG00000136828	RALGPS1	protein_coding	Ral GEF with PH domain and SH3 binding motif 1 [Source:HGNC Symbol;Acc:HGNC:16851]	9	126914774	127223166	1
4	ENSG00000063978	0.771608	ENSG00000063978	RNF4	protein_coding	ring finger protein 4 [Source:HGNC Symbol;Acc:HGNC:10067]	4	2462220	2625320	1	Doublestrand break repair
5	ENSG00000167371	0.689253	ENSG00000167371	PRRT2	protein_coding	proline rich transmembrane protein 2 [Source:HGNC Symbol;Acc:HGNC:30500]	16	29811382	29815892	1
44	ENSG00000174989	-0.33257	ENSG00000174989	FBXW8	protein_coding	F-box and WD repeat domain containing 8 [Source:HGNC Symbol;Acc:HGNC:13597]	12	116910950	117031148	1
45	ENSG00000122965	-0.42358	ENSG00000122965	RBM19	protein_coding	RNA binding motif protein 19 [Source:HGNC Symbol;Acc:HGNC:29098]	12	113816738	113966325	-1
SILC1
1	ENSG00000257242	0.914307	ENSG00000257242	LINC01619	lncRNA	long intergenic non-protein coding RNA 1619 [Source:HGNC Symbol;Acc:HGNC:27409]	12	91984976	92142914	-1	FOXP1 regulation
2	ENSG00000168772	0.910008	ENSG00000168772	CXXC4	protein_coding	CXXC finger protein 4 [Source:HGNC Symbol;Acc:HGNC:24593]	4	104468308	104494901	-1	Wnt signaling
3	ENSG00000287783	0.86292	ENSG00000287783	AC020930.1	lncRNA	novel transcript	5	87767608	87774070	-1
4	ENSG00000230844	0.799367	ENSG00000230844	ZNF674-AS1	lncRNA	ZNF674 antisense RNA 1 (head to head) [Source:HGNC Symbol;Acc:HGNC:44266]	X	46545438	46548841	1	Hepatocellular Carcinoma.
5	ENSG00000272669	0.776013	ENSG00000272669	AL021707.6	lncRNA	novel transcript, antisense to SUN2	22	38742625	38743115	1
6	ENSG00000180370	0.72876	ENSG00000180370	PAK2	protein_coding	p21 (RAC1) activated kinase 2 [Source:HGNC Symbol;Acc:HGNC:8591]	3	196739857	196832647	1	apoptosis
7	ENSG00000279814	0.684238	ENSG00000279814	AC010997.6	TEC	TEC	10	75450081	75451725	1
8	ENSG00000146038	0.672373	ENSG00000146038	DCDC2	protein_coding	doublecortin domain containing 2 [Source:HGNC Symbol;Acc:HGNC:18141]	6	24171755	24358059	-1
9	ENSG00000234352	0.66781	ENSG00000234352	AC009264.1	lncRNA	novel transcript, antisense to CHRM2	7	136685559	137182107	-1
10	ENSG00000132005	0.624855	ENSG00000132005	RFX1	protein_coding	regulatory factor X1 [Source:HGNC Symbol;Acc:HGNC:9982]	19	13961530	14007039	-1	Glioblastoma, cancer progression
11	ENSG00000235319	0.61578	ENSG00000235319	AC012360.1	lncRNA	novel transcript	2	105324210	105330529	1
12	ENSG00000272023	0.575385	ENSG00000272023	AC010240.3	lncRNA	novel transcript	5	132963770	132964164	1
13	ENSG00000106261	0.569164	ENSG00000106261	ZKSCAN1	protein_coding	zinc finger with KRAB and SCAN domains 1 [Source:HGNC Symbol;Acc:HGNC:13101]	7	100015572	100041689	1	gastric cancer, migration/invasion
147	ENSG00000137497	-0.312174	ENSG00000137497	NUMA1	protein_coding	nuclear mitotic apparatus protein 1 [Source:HGNC Symbol;Acc:HGNC:8059]	11	72002864	72080693	-1	leukemia
148	ENSG00000182199	-0.351674	ENSG00000182199	SHMT2	protein_coding	serine hydroxymethyltransferase 2 [Source:HGNC Symbol;Acc:HGNC:10852]	12	57229573	57234935	1
149	ENSG00000168288	-0.384014	ENSG00000168288	MMADHC	protein_coding	metabolism of cobalamin associated D [Source:HGNC Symbol;Acc:HGNC:25221]	2	149569637	149587778	-1
150	ENSG00000137168	-0.447952	ENSG00000137168	PPIL1	protein_coding	peptidylprolyl isomerase like 1 [Source:HGNC Symbol;Acc:HGNC:9260]	6	36854827	36874803	-1	splicing factor
151	ENSG00000143952	-0.457946	ENSG00000143952	VPS54	protein_coding	VPS54 subunit of GARP complex [Source:HGNC Symbol;Acc:HGNC:18652]	2	63892146	64019428	-1
SOX2.OT	****
1	ENSG00000168772	0.88987	ENSG00000168772	CXXC4	protein_coding	CXXC finger protein 4 [Source:HGNC Symbol;Acc:HGNC:24593]	4	104468308	104494901	-1	Wnt signaling
2	ENSG00000230844	0.881667	ENSG00000230844	ZNF674-AS1	lncRNA	ZNF674 antisense RNA 1 (head to head) [Source:HGNC Symbol;Acc:HGNC:44266]	X	46545438	46548841	1	Hepatocellular Carcinoma.
3	ENSG00000257242	0.871525	ENSG00000257242	LINC01619	lncRNA	long intergenic non-protein coding RNA 1619 [Source:HGNC Symbol;Acc:HGNC:27409]	12	91984976	92142914	-1	FOXP1 regulation
4	ENSG00000279078	0.835661	ENSG00000279078	SND1-IT1	lncRNA	SND1 intronic transcript 1 [Source:HGNC Symbol;Acc:HGNC:24158]	7	127997597	128000077	1
5	ENSG00000165695	0.82646	ENSG00000165695	AK8	protein_coding	adenylate kinase 8 [Source:HGNC Symbol;Acc:HGNC:26526]	9	132725578	132878777	-1
6	ENSG00000172324	0.798937	ENSG00000172324	OR5A2	protein_coding	olfactory receptor family 5 subfamily A member 2 [Source:HGNC Symbol;Acc:HGNC:15249]	11	59416969	59426412	-1
7	ENSG00000014164	0.715481	ENSG00000014164	ZC3H3	protein_coding	zinc finger CCCH-type containing 3 [Source:HGNC Symbol;Acc:HGNC:28972]	8	143437659	143541447	-1	export of mature mRNA from nucleus
8	ENSG00000103449	0.663204	ENSG00000103449	SALL1	protein_coding	spalt like transcription factor 1 [Source:HGNC Symbol;Acc:HGNC:10524]	16	51135975	51151367	-1	stem cell reg
9	ENSG00000272023	0.651251	ENSG00000272023	AC010240.3	lncRNA	novel transcript	5	132963770	132964164	1
10	ENSG00000224020	0.59551	ENSG00000224020	MIR181A2HG	lncRNA	MIR181A2 host gene [Source:HGNC Symbol;Acc:HGNC:37188]	9	124658467	124698631	1	leukemia and glioma
11	ENSG00000172320	0.591872	ENSG00000172320	OR5A1	protein_coding	olfactory receptor family 5 subfamily A member 1 [Source:HGNC Symbol;Acc:HGNC:8319]	11	59436469	stem cell reg+A192	1
12	ENSG00000202322	0.58104	ENSG00000202322	RNA5SP131	rRNA_pseudogene	RNA, 5S ribosomal pseudogene 131 [Source:HGNC Symbol;Acc:HGNC:43031]	3	50419781	50419899	1
254	ENSG00000105976	-0.332953	ENSG00000105976	MET	protein_coding	MET proto-oncogene, receptor tyrosine kinase [Source:HGNC Symbol;Acc:HGNC:7029]	7	116672196	116798386	1	MET, protooncogene
255	ENSG00000170312	-0.336213	ENSG00000170312	CDK1	protein_coding	cyclin dependent kinase 1 [Source:HGNC Symbol;Acc:HGNC:1722]	10	60778331	60794852	1	Doublestrand break repair
256	ENSG00000134817	-0.336618	ENSG00000134817	APLNR	protein_coding	apelin receptor [Source:HGNC Symbol;Acc:HGNC:339]	11	57233577	57237314	-1	tumor angiogenesis
257	ENSG00000118508	-0.35223	ENSG00000118508	RAB32	protein_coding	RAB32, member RAS oncogene family [Source:HGNC Symbol;Acc:HGNC:9772]	6	146543833	146554953	1	RAS
258	ENSG00000071205	-0.35322	ENSG00000071205	ARHGAP10	protein_coding	Rho GTPase activating protein 10 [Source:HGNC Symbol;Acc:HGNC:26099]	4	147732063	148072780	1
259	ENSG00000175354	-0.355344	ENSG00000175354	PTPN2	protein_coding	protein tyrosine phosphatase non-receptor type 2 [Source:HGNC Symbol;Acc:HGNC:9650]	18	12785478	12929643	-1	cell growth, differentiation, mitotic cycle, and oncogenic transformation
260	ENSG00000163485	-0.36032	ENSG00000163485	ADORA1	protein_coding	adenosine A1 receptor [Source:HGNC Symbol;Acc:HGNC:262]	1	203090654	203167405	1
261	ENSG00000248309	-0.38577	ENSG00000248309	MEF2C-AS1	lncRNA	MEF2C antisense RNA 1 [Source:HGNC Symbol;Acc:HGNC:48908]	5	88883328	89466398	1
262	ENSG00000144713	-0.391408	ENSG00000144713	RPL32	protein_coding	ribosomal protein L32 [Source:HGNC Symbol;Acc:HGNC:10336]	3	12834485	12841588	-1
263	ENSG00000168288	-0.39686	ENSG00000168288	MMADHC	protein_coding	metabolism of cobalamin associated D [Source:HGNC Symbol;Acc:HGNC:25221]	2	149569637	149587778	-1
264	ENSG00000150938	-0.398135	ENSG00000150938	CRIM1	protein_coding	cysteine rich transmembrane BMP regulator 1 [Source:HGNC Symbol;Acc:HGNC:2359]	2	36355778	36551135	1
265	ENSG00000172531	-0.41307	ENSG00000172531	PPP1CA	protein_coding	protein phosphatase 1 catalytic subunit alpha [Source:HGNC Symbol;Acc:HGNC:9281]	11	67398183	67421183	-1	oxytocin signaling
266	ENSG00000263528	-0.419197	ENSG00000263528	IKBKE	protein_coding	inhibitor of nuclear factor kappa B kinase subunit epsilon [Source:HGNC Symbol;Acc:HGNC:14552]	1	206470476	206496889	1	overexpressed in breast cancer
267	ENSG00000157954	-0.435526	ENSG00000157954	WIPI2	protein_coding	WD repeat domain, phosphoinositide interacting 2 [Source:HGNC Symbol;Acc:HGNC:32225]	7	5190196	5233840	1	autophagy
268	ENSG00000119446	-0.501063	ENSG00000119446	RBM18	protein_coding	RNA binding motif protein 18 [Source:HGNC Symbol;Acc:HGNC:28413]	9	122237622	122264840	-1
269	ENSG00000138660	-0.510203	ENSG00000138660	AP1AR	protein_coding	adaptor related protein complex 1 associated regulatory protein [Source:HGNC Symbol;Acc:HGNC:28808]	4	112231737	112270047	1	vesicular trafficking
270	ENSG00000124198	-0.621411	ENSG00000124198	ARFGEF2	protein_coding	ADP ribosylation factor guanine nucleotide exchange factor 2 [Source:HGNC Symbol;Acc:HGNC:15853]	20	48921711	49036693	1	vesicular trafficking
SUPT16HP1
1	ENSG00000139220	0.977538	ENSG00000139220	PPFIA2	protein_coding	PTPRF interacting protein alpha 2 [Source:HGNC Symbol;Acc:HGNC:9246]	12	81257975	81759553	-1
2	ENSG00000214530	0.948037	ENSG00000214530	STARD10	protein_coding	StAR related lipid transfer domain containing 10 [Source:HGNC Symbol;Acc:HGNC:10666]	11	72754729	72793681	-1
3	ENSG00000133816	0.884821	ENSG00000133816	MICAL2	protein_coding	microtubule associated monooxygenase, calponin and LIM domain containing 2 [Source:HGNC Symbol;Acc:HGNC:24693]	11	12094008	12359144	1	cancer progression/invasion, cytoskeleton
4	ENSG00000007080	0.865747	ENSG00000007080	CCDC124	protein_coding	coiled-coil domain containing 124 [Source:HGNC Symbol;Acc:HGNC:25171]	19	17933015	17943991	1
