# Supplementary material for: An in vivo model of glioblastoma radiation resistance identifies long noncoding RNAs and targetable kinases
Source: JCI Insight. 2022 Aug 22;7(16):e148717. doi: 10.1172/jci.insight.148717 (PMC9462495; doi:10.1172/jci.insight.148717)
Supplement: Supplemental data set 3 [file jciinsight-7-148717-s020.xlsx]

## Sheet: Sheet1
	1066					1153					12T					1465					14P					14T					1516					39P
	Kinase Uniprot ID	Kinase Name	Mean Final Score	Mean Kinase Statistic		Kinase Uniprot ID	Kinase Name	Mean Final Score	Mean Kinase Statistic		Kinase Uniprot ID	Kinase Name	Mean Final Score	Mean Kinase Statistic		Kinase Uniprot ID	Kinase Name	Mean Final Score	Mean Kinase Statistic		Kinase Uniprot ID	Kinase Name	Mean Final Score	Mean Kinase Statistic		Kinase Uniprot ID	Kinase Name	Mean Final Score	Mean Kinase Statistic		Kinase Uniprot ID	Kinase Name	Mean Final Score	Mean Kinase Statistic		Kinase Uniprot ID	Kinase Name	Mean Final Score	Mean Kinase Statistic
	P42685	FRK	3.60677	-2.51253		P43403	ZAP70	3.30141	-1.21897		P41743	PKC[iota]	3.4092	0.974174		Q8TD08	ERK7	4.22185	1.48474		P12931	Src	3.34236	0.900217		Q16512	PKN1/PRK1	2.62124	-0.949459		Q04759	PKC[theta]	3.39531	-1.76267		P54756	EphA5	3.26036	9.41004
	P12931	Src	3.41799	-2.62356		P06239	Lck	2.90438	-1.32111		Q15418	RSK3	3.23627	1.07886		O94921	PFTAIRE1	4.04044	1.78332		P17948	FLT1	3.05235	-1.01795		Q06418	Tyro3/Sky	2.45575	0.563763		P17252	PKC[alpha]	3.36127	-1.66619		P42680	TEC	3.07119	5.4731
	Q06418	Tyro3/Sky	2.88966	-2.53022		Q96Q40	PFTAIRE2	2.39675	1.08206		P10398	ARAF	2.88643	1.49556		O15264	p38[delta]	3.77544	0.93906		O43293	DAPK3	2.89551	-2.33839		P17252	PKC[alpha]	2.37358	-0.583809		Q13976	PKG1	3.17	-1.56088		Q16620	TRKB	2.67355	5.8642
	Q9H3Y6	Srm	2.81732	-2.5294		P43405	Syk	2.37562	-1.16507		P15056	BRAF	2.81147	1.43587		P12931	Src	3.50552	-0.934021		P35916	FLT4	2.70767	-0.926115		Q05655	PKC[delta]	2.18801	-0.622843		Q05655	PKC[delta]	3.14562	-1.69696		P51813	Etk/BMX	2.26505	5.22446
	O94921	PFTAIRE1	2.79184	-0.931552		P51451	BLK	2.34109	-1.31868		P42345	mTOR/FRAP	2.67821	1.24344		Q16539	MAPK14	3.40251	1.00724		Q86V86	Pim3	2.53865	-1.08207		P08922	Ros	2.16947	0.980318		Q02156	PKC[epsilon]	2.91864	-1.75141		P07948	Lyn	2.17817	5.22715
	P54762	EphB1	2.75112	-10.5397		P22607	FGFR3	2.34082	-1.60386		O95819	HGK/ZC1	2.67748	1.29504		Q96Q40	PFTAIRE2	3.14987	0.955569		P11309	Pim1	2.48268	-1.06741		P05771	PKC[beta]	2.16377	-0.783106		P51812	RSK2	2.53897	-2.10292		Q16512	PKN1/PRK1	2.12412	-2.80935
	Q00532	CDKL1	2.73393	-0.74418		P07947	Yes	2.30603	-1.30739		P04049	RAF1	2.63126	1.14651		Q15759	p38[beta]	3.09242	1.38234		P08631	HCK	2.36629	0.808295		P21802	FGFR2	1.92416	0.691327		Q15139	PKD1	2.45871	-2.0555		P12931	Src	2.04952	4.84338
	Q05397	FAK1	2.71	-2.50464		O14965	AurA/Aur2	2.28476	-1.37721		Q15349	RSK1/p90RSK	2.4477	1.03917		Q15131	CDK10	2.90204	1.0261		Q05397	FAK1	2.19639	0.627227		P22607	FGFR3	1.8898	0.689991		P11309	Pim1	2.37864	-1.35894		Q08881	ITK	2.0233	4.95191
	P08581	Met	2.61417	-2.47645		P21802	FGFR2	2.25358	-1.50727		Q05513	PKC[zeta]	2.28576	0.921931		P06239	Lck	2.19788	-0.8569		Q16288	TRKC	2.19519	0.808311		P05129	PKC[gamma]	1.79401	-0.652349		P05129	PKC[gamma]	2.34589	-1.73959		P07332	Fes	1.98297	5.13807
	Q96Q40	PFTAIRE2	2.60261	-0.698996		P12931	Src	2.25049	-1.20523		Q8NI60	ADCK3	2.17146	0.893115		P45984	JNK2	2.15238	0.477973		P04629	TRKA	2.18183	0.867164		Q12866	Mer	1.78479	0.498349		Q04912	Ron	2.3042	-0.884884		Q8IWB6	SgK307	1.97518	-2.48681
	P07949	Ret	2.59902	-3.52255		P28482	ERK2	2.20408	0.885651		Q02156	PKC[epsilon]	2.12165	0.712607		P54762	EphB1	2.15127	-1.18848		Q13464	ROCK1	2.17325	-1.53033		Q05513	PKC[zeta]	1.7767	-0.742579		H0Y8A4	RYK	2.27348	-0.873619		Q05513	PKC[zeta]	1.95573	-2.63565
	P42345	mTOR/FRAP	2.55339	-0.626517		P23443	p70S6K	2.13062	-0.699673		P11309	Pim1	2.02606	0.537858		Q6ZMQ8	Lmr1	2.05638	-1.22242		O60285	NuaK1	2.15815	-1.63881		Q04912	Ron	1.60329	0.737032		P24723	PKC[eta]	2.2458	-1.69986		P53778	p38[gamma]	1.91824	-2.38998
	Q13627	DYRK1A	2.54283	-0.945751		H0Y8A4	RYK	2.11344	-1.42251		Q86V86	Pim3	1.97943	0.543929		Q04912	Ron	2.01008	-0.999541		P42345	mTOR/FRAP	2.12787	-1.56296		P08069	IGF1R	1.59484	0.557446		P05771	PKC[beta]	2.23376	-1.82028		P05771	PKC[beta]	1.91522	-2.50935
	O60285	NuaK1	2.45304	-0.71046		Q9P1W9	Pim2	2.04005	-0.499799		Q15759	p38[beta]	1.88572	0.999438		P29322	EphA8	1.99758	-1.01137		Q9P1W9	Pim2	2.10648	-1.12656		P24723	PKC[eta]	1.57062	-0.639604		O75582	MSK1	2.21472	-1.93263		P51451	BLK	1.87093	4.909
	P29317	EphA2	2.4389	-5.21643		P08631	HCK	1.98586	-1.21158		P05771	PKC[beta]	1.86306	0.761438		P53779	JNK3	1.94803	0.405278		O14965	AurA/Aur2	2.08186	-1.63884		H0Y8A4	RYK	1.55522	0.646034		Q05513	PKC[zeta]	2.20205	-1.83202		P06239	Lck	1.8317	4.82437
	P16234	PDGFR[alpha]	2.33726	-2.67252		Q9HBY8	SGK2	1.97736	-0.644516		Q13308	CCK4/PTK7	1.82975	-0.643908		P45983	JNK1	1.92103	0.398926		P43403	ZAP70	2.06599	0.543598		P43405	Syk	1.54886	0.435951		Q15349	RSK1/p90RSK	2.16234	-1.86962		Q08345	DDR1	1.8297	6.05393
	Q9UKE5	TNIK/ZC2	2.31246	-0.712798		P51817	PRKX	1.93748	-0.492772		Q13627	DYRK1A	1.80642	0.943984		P17252	PKC[alpha]	1.81609	-0.279177		P30530	Axl	2.04951	0.538328		P06213	InSR	1.48385	0.520121		Q13237	PKG2	2.09992	-1.41405		P35916	FLT4	1.80066	5.09258
	P54764	EphA4	2.29237	-2.76596		P09769	Fgr	1.90411	-1.30908		P24723	PKC[eta]	1.77922	0.740304		Q05655	PKC[delta]	1.79894	-0.318076		P07947	Yes	2.04042	0.75927		P16234	PDGFR[alpha]	1.46607	0.667617		P17612	PKA[alpha]	2.04357	-1.3522		Q05397	FAK1	1.77722	4.6625
	O43293	DAPK3	2.28729	-0.812081		P10721	Kit	1.89364	-1.26956		Q00537	PCTAIRE2	1.77604	0.967337		Q13153	PAK1	1.78655	-0.293793		P29322	EphA8	2.03074	1.34981		P04626	HER2	1.43166	0.498774		Q9P1W9	Pim2	1.98955	-1.42975		P24723	PKC[eta]	1.73741	-2.10707
	P30530	Axl	2.18469	-2.24987		P23458	JAK1~b	1.83186	-1.40238		Q9UQM7	CaMK2[alpha]	1.74701	0.907197		P51451	BLK	1.7311	-0.847575		O00141	SGK1	1.98255	-1.51898		Q04759	PKC[theta]	1.42767	-0.545394		Q15418	RSK3	1.9556	-1.63667		P29320	EphA3	1.73166	5.52406
	O75676	MSK2	2.10836	0.793071		P11362	FGFR1	1.82926	-1.24271		Q13153	PAK1	1.71116	0.74715		P08631	HCK	1.70624	-0.827116		P23443	p70S6K	1.9769	-1.2032		Q16620	TRKB	1.4229	0.54429		P10398	ARAF	1.92407	-1.9265		P05129	PKC[gamma]	1.7218	-2.03179
	O14920	IKK[beta]	2.10064	-0.787409		P22455	FGFR4	1.74342	-1.24407		P54756	EphA5	1.70091	-0.536512		P07948	Lyn	1.69817	-0.801179		P06241	Fyn	1.97541	0.827702		P08581	Met	1.3672	0.486405		P41743	PKC[iota]	1.9187	-1.52308		P14616	IRR	1.71829	5.4136
	O75582	MSK1	2.06004	0.333727		P17612	PKA[alpha]	1.73428	-0.40116		P51812	RSK2	1.64611	0.713553		Q13308	CCK4/PTK7	1.69775	-1.06324		P08922	Ros	1.92279	-1.19344		P11362	FGFR1	1.23202	0.53898		P15056	BRAF	1.90217	-1.90412		Q15375	EphA7	1.69274	5.72346
	P45984	JNK2	2.03402	-0.358405		Q9UHD2	TBK1	1.7292	1.12795		O14920	IKK[beta]	1.63706	0.81351		P07947	Yes	1.66065	-0.815838		Q8NI60	ADCK3	1.87359	-1.25917		P07332	Fes	1.22054	0.49653		Q9UHD2	TBK1	1.89655	-1.86476		P00519	Abl	1.69066	4.51772
	P50750	CDK9	2.02993	-0.532509		P24941	CDK2	1.67505	0.818962		O15264	p38[delta]	1.63372	0.73071		P29320	EphA3	1.64037	-0.958734		P29320	EphA3	1.84164	1.034		P00519	Abl	1.20087	0.429232		Q86V86	Pim3	1.86769	-1.33126		Q92772	CDKL2	1.65247	-1.89884
	Q15418	RSK3	1.99406	-0.383958		P06241	Fyn	1.66953	-1.20233		O75582	MSK1	1.6288	0.710378		P24941	CDK2	1.62102	0.374498		Q9Y6S9	RSKL2	1.82895	-1.35306		Q02156	PKC[epsilon]	1.18541	-0.52699		P23458	JAK1~b	1.82468	-0.882358		P35968	KDR	1.64778	4.7648
	Q13131	AMPK[alpha]1	1.94297	-0.357305		Q13882	Brk	1.61773	-1.12118		Q9UKE5	TNIK/ZC2	1.49842	0.707189		P43403	ZAP70	1.55908	-0.763168		Q8TD08	ERK7	1.82857	-1.32394		P10721	Kit	1.17522	0.533405		Q12866	Mer	1.70572	-0.601238		P09769	Fgr	1.63805	5.31283
	P42681	TXK	1.94189	-2.27638		Q92772	CDKL2	1.61633	1.04511		P07332	Fes	1.49387	-0.47146		P06213	InSR	1.54215	-0.788275		P31751	Akt2/PKB[beta]	1.82659	-1.09871		P43403	ZAP70	1.12484	0.418097		Q16620	TRKB	1.67946	-0.666483		O15264	p38[delta]	1.62481	-1.82944
	P16591	Fer	1.92075	-2.26293		P31749	Akt1/PKB[alpha]	1.60396	-0.453796		O76039	CDKL5	1.48865	0.844543		Q00534	CDK6	1.53059	-0.59977		P09769	Fgr	1.71065	0.983615		P42680	TEC	1.1132	0.432733		Q05397	FAK1	1.67485	-0.618154		Q16288	TRKC	1.61244	4.81683
	Q8NI60	ADCK3	1.91012	-0.568859		Q9UKE5	TNIK/ZC2	1.53835	1.00543		Q8TD08	ERK7	1.48207	0.841491		P21709	EphA1	1.51638	-0.786288		Q15375	EphA7	1.69495	1.1728		P06241	Fyn	1.05894	0.507951		Q9UIK4	DAPK2	1.6592	-1.64341		P24941	CDK2	1.60828	-1.81237
	O15264	p38[delta]	1.88143	-0.380957		P68400	CK2[alpha]1	1.52859	-0.650975		P54762	EphB1	1.47013	-0.504308		P11802	CDK4	1.48236	-0.57897		Q16566	CaMK4	1.69209	-1.15303		P29317	EphA2	1.03987	0.54556		P29320	EphA3	1.64851	-0.788368		P41743	PKC[iota]	1.58556	-1.84802
	P68400	CK2[alpha]1	1.84262	-0.696139		Q05655	PKC[delta]	1.51778	-0.481851		Q9Y6S9	RSKL2	1.46013	0.669834		P54764	EphA4	1.45767	-0.925943		Q00537	PCTAIRE2	1.66083	-1.25098		P42685	FRK	1.03271	0.422331		O75116	ROCK2	1.6451	-1.55684		P16234	PDGFR[alpha]	1.55519	4.94243
	P22455	FGFR4	1.83818	-2.67623		Q9UM73	ALK	1.49375	-1.15387		Q92772	CDKL2	1.45474	0.931572		O14965	AurA/Aur2	1.43062	-0.221535		Q05513	PKC[zeta]	1.56368	-1.11662		P22455	FGFR4	1.01882	0.477154		P06241	Fyn	1.62276	-0.675157		P42684	Arg	1.55281	4.45542
	P06241	Fyn	1.77958	-2.0827		Q05513	PKC[zeta]	1.48851	-0.699863		Q9P1W9	Pim2	1.40088	0.507661		P29317	EphA2	1.41595	-0.781594		O15075	DCAMKL1	1.54116	-1.12547		P14616	IRR	1.01688	0.512956		P29322	EphA8	1.58782	-0.785588		P06241	Fyn	1.5367	4.68774
	P04049	RAF1	1.75593	-0.458269		P29322	EphA8	1.48201	-1.16372		Q15131	CDK10	1.39261	0.562002		Q15375	EphA7	1.40054	-0.950947		O75116	ROCK2	1.53101	-1.11314		Q13976	PKG1	0.996279	-0.426084		P54764	EphA4	1.5779	-0.809888		Q13164	ERK5	1.53613	-1.71681
	P45983	JNK1	1.74843	-0.324186		Q8NI60	ADCK3	1.47866	-0.689446		Q15139	PKD1	1.36474	0.724007		Q14164	IKK[epsilon]	1.37255	0.380433		P23458	JAK1~b	1.51586	-0.875556		Q16288	TRKC	0.988182	0.46261		Q9UQM7	CaMK2[alpha]	1.56926	-1.54627		P08069	IGF1R	1.53452	4.60674
	P00519	Abl	1.73656	-1.98151		P00519	Abl	1.46611	-1.11084		Q14164	IKK[epsilon]	1.34685	0.70756		P42685	FRK	1.37241	-0.761539		Q13976	PKG1	1.5145	-1.01157		P21860	HER3	0.98771	0.423301		P49841	GSK3[beta]	1.55623	-1.53794		P29376	LTK	1.53036	4.5542
	O14965	AurA/Aur2	1.7333	-0.576514		P21860	HER3	1.46016	-1.10724		P53355	DAPK1	1.3425	0.544444		Q00526	CDK3	1.36639	-0.0957479		P51817	PRKX	1.50641	-1.05775		P51451	BLK	0.984872	0.4684		P12931	Src	1.53353	-0.60333		Q04759	PKC[theta]	1.51712	-1.81901
	P29322	EphA8	1.72989	-2.16314		P31751	Akt2/PKB[beta]	1.45957	-0.4455		P28482	ERK2	1.33408	0.673734		Q04759	PKC[theta]	1.28656	-0.259394		O43930	PRKY	1.49939	-1.20679		O14965	AurA/Aur2	0.972734	0.609911		Q16566	CaMK4	1.50576	-1.43635		Q02156	PKC[epsilon]	1.51611	-1.79757
	P50613	CDK7	1.72978	-0.382715		P05771	PKC[beta]	1.44586	-0.642341		Q04759	PKC[theta]	1.33309	0.572908		Q16566	CaMK4	1.27793	-0.34468		P49840	GSK3[alpha]	1.49504	-1.08731		P07949	Ret	0.961931	0.440078		P10721	Kit	1.50225	-0.641478		Q00532	CDKL1	1.49862	-1.60491
	P28482	ERK2	1.72025	-0.41364		P05129	PKC[gamma]	1.42119	-0.548178		P23443	p70S6K	1.32914	0.482561		P04629	TRKA	1.26992	-0.769759		Q9UBS0	p70S6K[beta]	1.47566	-1.05117		Q05397	FAK1	0.94954	0.416817		O95819	HGK/ZC1	1.49851	-1.42982		P51812	RSK2	1.486	-1.62443
	Q15131	CDK10	1.71197	-0.337998		P07333	FmS/CSFR	1.4163	-1.18424		P31749	Akt1/PKB[alpha]	1.30279	0.473948		P51817	PRKX	1.25064	-0.204067		P17252	PKC[alpha]	1.46306	-1.0233		P06239	Lck	0.924323	0.424305		P21709	EphA1	1.49828	-0.742526		P45983	JNK1	1.47752	-1.68929
	P53779	JNK3	1.70301	-0.324058		Q00535	CDK5	1.41152	0.818785		P49841	GSK3[beta]	1.29047	0.780549		P54756	EphA5	1.2308	-0.83559		O76039	CDKL5	1.46159	-1.15496		P16591	Fer	0.90653	0.357826		P54756	EphA5	1.49724	-0.743071		P53779	JNK3	1.46669	-1.67755
	P07947	Yes	1.7018	-2.09292		P07948	Lyn	1.37898	-1.10955		Q16539	MAPK14	1.24855	0.705486		P09769	Fgr	1.17806	-0.699652		P05771	PKC[beta]	1.44964	-1.05194		Q15303	HER4	0.902615	0.405006		P51451	BLK	1.48687	-0.634978		Q05655	PKC[delta]	1.45864	-1.72521
	P21709	EphA1	1.69228	-2.09373		P42685	FRK	1.33775	-1.08951		P27361	ERK1	1.18189	0.613939		P43405	Syk	1.14667	-0.719715		P68400	CK2[alpha]1	1.44851	-1.05052		P17612	PKA[alpha]	0.877113	-0.39776		P00519	Abl	1.45441	-0.581793		Q16539	MAPK14	1.44578	-1.59323
	Q06187	BTK	1.6474	-2.40139		Q06187	BTK	1.32795	-1.08983		O75116	ROCK2	1.15246	0.55647		P42681	TXK	1.14458	-0.742678		Q6ZMQ8	Lmr1	1.44543	0.886892		P29376	LTK	0.851491	0.44061		Q06418	Tyro3/Sky	1.44845	-0.591276		O75582	MSK1	1.44397	-1.56462
	Q00537	PCTAIRE2	1.63903	-0.687711		P54764	EphA4	1.31135	-1.25618		P05129	PKC[gamma]	1.14992	0.513952		Q9H3Y6	Srm	1.139	-0.727074		P04049	RAF1	1.44356	-1.0747		P41743	PKC[iota]	0.846035	-0.468473		O14757	CHK1	1.43536	-1.34153		Q9UKE5	TNIK/ZC2	1.43643	-1.5424
	P09769	Fgr	1.62788	-1.98064		Q06418	Tyro3/Sky	1.31121	-1.09182		Q16512	PKN1/PRK1	1.14966	0.542156		P08069	IGF1R	1.11332	-0.745007		P21709	EphA1	1.44113	0.954284		Q13882	Brk	0.82801	0.377018		O15075	DCAMKL1	1.41817	-1.35092		P30530	Axl	1.43175	4.32175
	H0Y8A4	RYK	1.61957	-1.94283		P04626	HER2	1.30593	-1.06968		Q06418	Tyro3/Sky	1.14544	-0.412367		P07949	Ret	1.10116	-0.784709		P29376	LTK	1.42972	0.667259		P54762	EphB1	0.826713	0.460056		P07333	FmS/CSFR	1.38473	-0.679134		P06213	InSR	1.41227	4.41048
	Q04912	Ron	1.60551	-2.1846		P42679	CTK	1.29246	-1.07934		Q00526	CDK3	1.13255	0.540297		Q16620	TRKB	1.08185	-0.736332		O96017	CHK2	1.42734	-1.02181		P30530	Axl	0.81263	0.385353		P08069	IGF1R	1.38405	-0.630673		P42685	FRK	1.40296	4.3432
	Q16539	MAPK14	1.54694	-0.409049		Q00534	CDK6	1.29081	0.810641		Q13464	ROCK1	1.13163	0.599526		P53355	DAPK1	1.07164	0.422069		Q9UM73	ALK	1.42585	0.485433		P28482	ERK2	0.805976	-0.463784		O00141	SGK1	1.3655	-1.26508		P49841	GSK3[beta]	1.39775	-1.48096
	Q08881	ITK	1.5237	-2.09697		Q14164	IKK[epsilon]	1.28077	-0.701844		O43930	PRKY	1.0899	0.434525		P16234	PDGFR[alpha]	1.05978	-0.816973		P49841	GSK3[beta]	1.42549	-1.02912		Q9UQM7	CaMK2[alpha]	0.772318	-0.573564		P27361	ERK1	1.35728	-1.32354		P07947	Yes	1.3976	4.38976
	Q16288	TRKC	1.51808	-1.86836		O75582	MSK1	1.27873	-0.587674		Q9HBY8	SGK2	1.04948	0.469222		P00519	Abl	1.037	-0.718794		P43405	Syk	1.41864	0.399277		P36888	FLT3	0.769289	0.36651		Q14164	IKK[epsilon]	1.35152	-1.21695		P21860	HER3	1.39035	4.31657
	Q00535	CDK5	1.51115	-0.434931		Q13976	PKG1	1.27741	-0.378991		O43293	DAPK3	1.04855	0.76543		P42684	Arg	1.03036	-0.721166		P53355	DAPK1	1.4054	-1.01006		Q13237	PKG2	0.754354	-0.404527		Q96Q40	PFTAIRE2	1.34553	-1.25285		P29317	EphA2	1.38755	4.4717
	Q14289	FAK2	1.51114	-1.90048		P11309	Pim1	1.26655	-0.330917		Q13164	ERK5	1.03885	0.644402		Q02156	PKC[epsilon]	1.02088	-0.201403		P42685	FRK	1.39965	0.445951		Q9UM73	ALK	0.731096	0.380267		Q16288	TRKC	1.31902	-0.619247		P04629	TRKA	1.38274	4.38801
	Q9UHD2	TBK1	1.51098	-0.456342		P06493	CDC2/CDK1	1.26236	0.645606		P11802	CDK4	0.986992	0.722717		P31749	Akt1/PKB[alpha]	0.970748	-0.181832		P24723	PKC[eta]	1.39602	-1.01801		Q9H3Y6	Srm	0.724734	0.368281		Q08345	DDR1	1.31479	-0.709303		Q96GD4	AurB/Aur1	1.37999	-1.47573
	Q16620	TRKB	1.50576	-1.85345		P42684	Arg	1.25978	-1.08112		P31751	Akt2/PKB[beta]	0.977418	0.39011		H0Y8A4	RYK	0.959304	-0.693394		Q13131	AMPK[alpha]1	1.39318	-1.01094		O60285	NuaK1	0.716835	0.477013		Q13308	CCK4/PTK7	1.26533	-0.686862		P17252	PKC[alpha]	1.37463	-1.67704
	Q13308	CCK4/PTK7	1.49904	-1.98877		Q96GD4	AurB/Aur1	1.25567	-0.643643		Q96Q40	PFTAIRE2	0.966117	0.488203		Q16288	TRKC	0.952675	-0.735755		O94921	PFTAIRE1	1.33206	-0.951025		P09619	PDGFR[beta]	0.705254	0.407597		P43403	ZAP70	1.26443	-0.555334		H0Y8A4	RYK	1.36352	4.36616
	P08631	HCK	1.45791	-1.86525		P42345	mTOR/FRAP	1.24372	-0.642373		P24941	CDK2	0.964974	0.601095		P29376	LTK	0.948018	-0.779218		P52333	JAK3	1.31099	-0.779349		P27361	ERK1	0.70427	-0.441662		Q15131	CDK10	1.22317	-1.35199		P27361	ERK1	1.36111	-1.54158
	P06239	Lck	1.45121	-1.90924		Q04759	PKC[theta]	1.23923	-0.444977		P50750	CDK9	0.950875	0.644461		Q06187	BTK	0.943633	-0.677474		O14757	CHK1	1.25476	-0.941677		P53778	p38[gamma]	0.69229	-0.459125		Q9H3Y6	Srm	1.20701	-0.558408		Q04912	Ron	1.34957	4.35607
	P48729	CK1[alpha]	1.45014	-0.218858		P11802	CDK4	1.2381	0.766785		P41240	CSK	0.916248	-0.398894		Q14289	FAK2	0.942015	-0.727756		Q15131	CDK10	1.25273	-1.01188		Q13464	ROCK1	0.683921	-0.408294		P43405	Syk	1.19867	-0.547089		Q06418	Tyro3/Sky	1.34621	4.24329
	P21802	FGFR2	1.44832	-2.14649		O43930	PRKY	1.22338	-0.533584		Q8IWB6	SgK307	0.909958	0.605161		P21860	HER3	0.933175	-0.730108		P51451	BLK	1.25175	0.632575		Q92772	CDKL2	0.67189	-0.418137		P06239	Lck	1.19596	-0.57315		Q9UM73	ALK	1.34399	4.28046
	P42679	CTK	1.44364	-1.84264		Q02156	PKC[epsilon]	1.22121	-0.405751		Q08881	ITK	0.90813	-0.40313		Q16644	MAPKAPK3	0.921399	0.120174		P05129	PKC[gamma]	1.24872	-0.955056		Q16566	CaMK4	0.66365	-0.426881		P04049	RAF1	1.1897	-1.21826		P43405	Syk	1.31741	4.21619
	P51451	BLK	1.43053	-1.80125		Q14289	FAK2	1.20869	-1.04351		Q13131	AMPK[alpha]1	0.892865	0.368203		P04626	HER2	0.920747	-0.66988		P31749	Akt1/PKB[alpha]	1.23462	-1.03052		O14757	CHK1	0.658119	-0.453214		P28482	ERK2	1.18942	-1.24177		Q9UQM7	CaMK2[alpha]	1.31627	-1.40257
	P29320	EphA3	1.39848	-1.84599		P51812	RSK2	1.1917	-0.534036		P09619	PDGFR[beta]	0.890003	-0.400394		P42679	CTK	0.832041	-0.74177		O14920	IKK[beta]	1.23218	-0.862393		Q9UIK4	DAPK2	0.656357	-0.524375		P36888	FLT3	1.18843	-0.584836		P28482	ERK2	1.31336	-1.49682
	Q9UM73	ALK	1.37127	-1.82053		Q9H3Y6	Srm	1.16541	-1.04822		Q00534	CDK6	0.884334	0.711119		P05129	PKC[gamma]	0.823581	-0.229828		P35968	KDR	1.21938	-0.475686		P07948	Lyn	0.656304	0.352511		Q9UBS0	p70S6K[beta]	1.17612	-1.2387		P45984	JNK2	1.3131	-1.46813
	P06213	InSR	1.36587	-1.76819		Q15349	RSK1/p90RSK	1.16532	-0.509951		P48729	CK1[alpha]	0.878655	0.431321		P41743	PKC[iota]	0.816732	0.177481		Q92772	CDKL2	1.2153	-1.12715		O94921	PFTAIRE1	0.654507	0.447763		P51817	PRKX	1.13751	-1.19412		Q14289	FAK2	1.29589	4.19456
	P07948	Lyn	1.34519	-1.75452		Q05397	FAK1	1.14321	-1.03535		P17612	PKA[alpha]	0.861311	0.420366		Q05397	FAK1	0.808581	-0.690633		Q06418	Tyro3/Sky	1.21189	0.465982		P42684	Arg	0.641938	0.344525		Q13153	PAK1	1.13286	-1.34359		O60674	JAK2	1.29511	4.21923
	P10721	Kit	1.34503	-1.72098		P24723	PKC[eta]	1.13257	-0.491271		P16066	ANP[alpha]	0.855513	0.47615		Q96GD4	AurB/Aur1	0.803366	-0.225248		P06213	InSR	1.18512	0.574641		P12931	Src	0.641383	0.371294		Q96GD4	AurB/Aur1	1.09384	-1.34884		Q12866	Mer	1.27872	4.20377
	Q12866	Mer	1.34229	-1.81107		Q12866	Mer	1.11345	-1.05669		Q9UIK4	DAPK2	0.835214	-0.523847		P50750	CDK9	0.766712	0.253158		P08581	Met	1.17597	0.507734		O75116	ROCK2	0.635884	-0.418036		P42684	Arg	1.09198	-0.543256		Q15139	PKD1	1.27435	-1.40464
	P42684	Arg	1.33262	-1.81241		Q04912	Ron	1.10858	-1.02013		O15111	IKK[alpha]	0.826638	0.282431		Q9UM73	ALK	0.765801	-0.716008		P08069	IGF1R	1.1573	0.592458		Q15139	PKD1	0.633096	-0.435574		P29376	LTK	1.04755	-0.545774		P07333	FmS/CSFR	1.26974	4.05585
	P22607	FGFR3	1.32876	-1.94253		O15111	IKK[alpha]	1.08272	-0.542323		P22455	FGFR4	0.793292	-0.403368		P31751	Akt2/PKB[beta]	0.758366	-0.162139		P54764	EphA4	1.11801	0.716529		Q14289	FAK2	0.629444	0.368985		Q9UKE5	TNIK/ZC2	1.03977	-1.2326		Q9UHD2	TBK1	1.26619	-1.36508
	P08069	IGF1R	1.31646	-1.72669		O95819	HGK/ZC1	1.04194	-0.51538		O94921	PFTAIRE1	0.790312	0.488925		P42345	mTOR/FRAP	0.750469	0.285503		Q9HBY8	SGK2	1.10742	-0.89534		P53355	DAPK1	0.623848	-0.503291		P07947	Yes	1.01842	-0.541536		P21709	EphA1	1.26532	3.98446
	P41240	CSK	1.30846	-1.86732		Q15303	HER4	1.03897	-1.0458		P50613	CDK7	0.762045	0.454376		Q13535	ATR	0.728527	0.216951		Q13164	ERK5	1.10389	-1.02504		Q13131	AMPK[alpha]1	0.607036	-0.408604		P08581	Met	1.01502	-0.540456		Q15418	RSK3	1.25767	-1.41318
	P07333	FmS/CSFR	1.30219	-1.70746		P07949	Ret	1.03751	-0.974213		Q13976	PKG1	0.761365	0.415704		P41240	CSK	0.714851	-0.683541		Q13237	PKG2	1.09958	-0.958878		P21709	EphA1	0.603106	0.35378		P35916	FLT4	1.00311	-0.585491		P42679	CTK	1.25484	4.14237
	P07332	Fes	1.29314	-1.70714		Q08345	DDR1	1.03627	-1.0985		P42679	CTK	0.740238	-0.393252		P49137	MAPKAPK2	0.70748	0.110617		P07948	Lyn	1.09653	0.558932		O60674	JAK2	0.596636	0.363703		P42685	FRK	0.975255	-0.524455		P17612	PKA[alpha]	1.23141	-2.19666
	P42680	TEC	1.28046	-1.73137		P50750	CDK9	1.0346	0.525221		P51817	PRKX	0.716221	0.373883		O75582	MSK1	0.697177	-0.220109		P10721	Kit	1.0624	0.61057		P45983	JNK1	0.589759	-0.384412		P08631	HCK	0.961261	-0.53649		P16066	ANP[alpha]	1.22802	-1.46324
	Q15303	HER4	1.27906	-1.91513		P21709	EphA1	1.03133	-1.09305		P45983	JNK1	0.696738	0.418076		O15111	IKK[alpha]	0.694578	-0.254232		Q16620	TRKB	1.05248	0.507919		P53779	JNK3	0.577554	-0.380164		P31751	Akt2/PKB[beta]	0.95273	-1.13686		O75116	ROCK2	1.22587	-1.21122
	P06493	CDC2/CDK1	1.26351	-0.376651		P41743	PKC[iota]	1.02902	-0.365447		P53778	p38[gamma]	0.695738	0.444669		Q13882	Brk	0.682738	-0.687847		Q04759	PKC[theta]	1.04616	-0.933789		Q9UKE5	TNIK/ZC2	0.570359	-0.365231		Q8NI60	ADCK3	0.95049	-1.14858		P10721	Kit	1.22237	4.01241
	O60674	JAK2	1.24584	-1.67891		P29376	LTK	1.01389	-1.07463		P30530	Axl	0.695318	-0.376417		P51812	RSK2	0.676292	-0.20178		P42679	CTK	1.04083	0.501822		Q9UHD2	TBK1	0.54834	-0.421493		O15111	IKK[alpha]	0.941772	-1.09108		P41240	CSK	1.21819	4.04087
	P29597	Tyk2	1.23752	-2.02557		P08581	Met	1.01229	-1.0228		Q00535	CDK5	0.686325	0.648649		Q9UBS0	p70S6K[beta]	0.670426	-0.131796		P42681	TXK	1.02165	0.449884		P51812	RSK2	0.538512	-0.381381		Q15375	EphA7	0.940892	-0.527522		Q9UIK4	DAPK2	1.2103	-1.29723
	P43405	Syk	1.19996	-1.76224		P09619	PDGFR[beta]	1.00558	-1.01544		P53779	JNK3	0.68025	0.42097		Q13464	ROCK1	0.642043	0.215205		Q96GD4	AurB/Aur1	1.00717	-0.921949		P24941	CDK2	0.529514	-0.362913		P31749	Akt1/PKB[alpha]	0.939513	-1.16164		P42681	TXK	1.20763	3.88025
	P43403	ZAP70	1.19001	-1.71944		P29317	EphA2	1.00544	-1.0615		O96017	CHK2	0.674327	0.371217		P49674	CK1[epsilon]	0.631812	-0.273764		O95819	HGK/ZC1	1.00397	-0.946806		O75582	MSK1	0.526477	-0.366707		P04626	HER2	0.932544	-0.536272		P08631	HCK	1.20686	3.99188
	P23458	JAK1~b	1.13995	-1.46975		Q16539	MAPK14	0.984152	0.441298		P45984	JNK2	0.66437	0.397897		Q9HBY8	SGK2	0.627816	0.140801		P49137	MAPKAPK2	0.988644	-0.8593		P45984	JNK2	0.522868	-0.352938		Q15759	p38[beta]	0.931787	-1.05409		Q15349	RSK1/p90RSK	1.20612	-1.32327
	Q6ZMQ8	Lmr1	1.13815	-1.42401		Q00532	CDKL1	0.978339	0.548906		P14616	IRR	0.641705	-0.397445		Q15139	PKD1	0.6059	-0.187148		O75582	MSK1	0.985612	-0.953037		P51813	Etk/BMX	0.503905	0.314173		P21860	HER3	0.92587	-0.51559		Q06187	BTK	1.19084	3.96456
	Q13882	Brk	1.13639	-1.68521		P51813	Etk/BMX	0.977332	-0.96776		P51813	Etk/BMX	0.639872	-0.381375		P30530	Axl	0.604984	-0.678148		Q14164	IKK[epsilon]	0.983263	-0.836101		O14920	IKK[beta]	0.496853	0.350424		P30530	Axl	0.916781	-0.514097		P07949	Ret	1.19029	3.88413
	P54756	EphA5	1.12108	-1.44594		P35968	KDR	0.970708	-0.881973		Q05655	PKC[delta]	0.636479	0.439343		Q15303	HER4	0.563851	-0.61358		Q16644	MAPKAPK3	0.963208	-0.915655		P00533	EGFR	0.482118	0.286402		P07948	Lyn	0.91576	-0.501572		P08581	Met	1.18351	3.98078
	P24941	CDK2	1.12012	-0.352069		Q00537	PCTAIRE2	0.965709	0.58666		P04626	HER2	0.62124	-0.360695		P28482	ERK2	0.559277	0.113949		P29597	Tyk2	0.943888	-0.596472		P49137	MAPKAPK2	0.479106	-0.320867		P48729	CK1[alpha]	0.912858	-1.09575		O95819	HGK/ZC1	1.17382	-1.31315
	P21860	HER3	1.0959	-1.6144		Q8IWB6	SgK307	0.943201	-0.604613		P06493	CDC2/CDK1	0.615992	0.527571		P07333	FmS/CSFR	0.55182	-0.668551		P54762	EphB1	0.938571	-0.844232		P11309	Pim1	0.454267	-0.339142		P42679	CTK	0.909423	-0.525922		P21802	FGFR2	1.17378	3.56811
	Q15375	EphA7	1.09315	-1.28101		O14920	IKK[beta]	0.938373	-0.608542		P42681	TXK	0.612827	-0.388094		P08581	Met	0.539273	-0.662364		P53778	p38[gamma]	0.907821	-0.871976		Q13164	ERK5	0.450659	-0.304704		Q9HBY8	SGK2	0.90788	-1.04135		Q15303	HER4	1.17208	3.97767
	P04629	TRKA	1.09246	-1.48917		Q86V86	Pim3	0.934205	-0.311133		O14965	AurA/Aur2	0.607693	0.469105		Q12866	Mer	0.53871	-0.658977		Q00526	CDK3	0.892696	-0.890071		P54756	EphA5	0.448957	0.290382		P49137	MAPKAPK2	0.89809	-1.14316		P16591	Fer	1.16599	3.77803
	P09619	PDGFR[beta]	1.092	-1.4907		O14757	CHK1	0.927381	0.485173		Q16644	MAPKAPK3	0.59274	0.342989		O76039	CDKL5	0.521613	0.137985		P27361	ERK1	0.888763	-0.899809		P54764	EphA4	0.448113	0.352236		P41240	CSK	0.896334	-0.506529		Q13976	PKG1	1.16077	-1.46816
	O96017	CHK2	1.09139	-0.183604		P17252	PKC[alpha]	0.924337	-0.350135		P17252	PKC[alpha]	0.576132	0.329613		Q08345	DDR1	0.500131	-0.716597		P21860	HER3	0.881678	0.364704		P29322	EphA8	0.427849	0.34626		Q13882	Brk	0.880213	-0.511803		P22607	FGFR3	1.1565	3.38267
	P35968	KDR	1.06655	-1.47386		P35916	FLT4	0.906765	-0.856222		Q12866	Mer	0.57326	-0.372771		P24723	PKC[eta]	0.499569	0.00277055		P51812	RSK2	0.875459	-0.8597		P41240	CSK	0.42351	0.307788		O76039	CDKL5	0.874953	-0.97493		P22455	FGFR4	1.15085	3.57915
	P51813	Etk/BMX	1.05729	-1.53067		P45983	JNK1	0.899004	0.364387		Q04912	Ron	0.568252	-0.376724		P06241	Fyn	0.489308	-0.680229		P24941	CDK2	0.847695	-0.835516		Q9UBS0	p70S6K[beta]	0.419996	-0.302811		Q16512	PKN1/PRK1	0.873195	-0.771588		Q9H3Y6	Srm	1.14696	4.01642
	P11362	FGFR1	1.04911	-1.45622		P54756	EphA5	0.895126	-0.999715		P49137	MAPKAPK2	0.546973	0.339666		Q05513	PKC[zeta]	0.472337	0.139652		P50613	CDK7	0.844742	-0.857343		Q00537	PCTAIRE2	0.415583	0.296265		Q14289	FAK2	0.863304	-0.518213		Q9Y6S9	RSKL2	1.14357	-1.17513
	P29376	LTK	1.0473	-1.51065		P53779	JNK3	0.891393	0.361911		Q13237	PKG2	0.54189	0.305448		Q16512	PKN1/PRK1	0.462785	-0.1784		P17612	PKA[alpha]	0.836563	-0.929587		Q00526	CDK3	0.413018	-0.299833		P22455	FGFR4	0.855426	-0.546084		Q8NI60	ADCK3	1.14122	-1.30763
	P41743	PKC[iota]	1.04472	-0.158388		P00533	EGFR	0.881985	-0.983596		Q13882	Brk	0.533492	-0.359553		Q9UIK4	DAPK2	0.456173	-0.242709		P50750	CDK9	0.829319	-0.809271		O96017	CHK2	0.407611	-0.298487		Q13131	AMPK[alpha]1	0.855132	-1.0509		P04049	RAF1	1.14099	-1.23586
	P35916	FLT4	1.0037	-1.39318		P29597	Tyk2	0.874944	-0.962882		Q13535	ATR	0.525543	0.206449		P23458	JAK1~b	0.452667	-0.640568		Q05655	PKC[delta]	0.823422	-0.889919		P07333	FmS/CSFR	0.399953	0.221355		P09769	Fgr	0.849155	-0.463593		P09619	PDGFR[beta]	1.13984	3.57587
	O95819	HGK/ZC1	1.00333	-0.272948		Q6ZMQ8	Lmr1	0.872722	-0.948945		Q05397	FAK1	0.521065	-0.365866		P07332	Fes	0.439804	-0.617897		P41743	PKC[iota]	0.820991	-0.863123		Q06187	BTK	0.394164	0.275346		P50613	CDK7	0.846034	-1.04968		Q13131	AMPK[alpha]1	1.13249	-1.27762
	P36888	FLT3	1.00089	-1.49167		P04629	TRKA	0.87255	-1.02071		P42680	TEC	0.514642	-0.376141		P09619	PDGFR[beta]	0.438396	-0.634609		Q15349	RSK1/p90RSK	0.811808	-0.79104		P29320	EphA3	0.393919	0.294771		Q9UM73	ALK	0.844559	-0.51497		P29322	EphA8	1.12429	3.13744
	Q8IWB6	SgK307	0.983048	0.221903		Q9UIK4	DAPK2	0.863958	-0.501526		Q9UHD2	TBK1	0.499388	0.243302		O14920	IKK[beta]	0.43378	0.147907		Q9UQM7	CaMK2[alpha]	0.809146	-0.715386		Q9P1W9	Pim2	0.389206	-0.289005		Q6ZMQ8	Lmr1	0.843054	-0.573758		P53355	DAPK1	1.10138	-1.06635
	P15056	BRAF	0.971433	-0.38104		P29320	EphA3	0.860802	-0.965942		Q14289	FAK2	0.482478	-0.360084		P35968	KDR	0.415311	-0.633972		P16066	ANP[alpha]	0.808801	-0.876342		P35968	KDR	0.363579	0.251745		P06213	InSR	0.839011	-0.518616		P23458	JAK1~b	1.10135	2.97991
	P52333	JAK3	0.949085	-1.65382		P45984	JNK2	0.860605	0.35139		Q15303	HER4	0.481115	-0.346647		P36888	FLT3	0.406329	-0.529118		P28482	ERK2	0.807649	-0.838837		P52333	JAK3	0.363283	0.152517		O96017	CHK2	0.83742	-1.06536		P54764	EphA4	1.10122	3.01125
	O14757	CHK1	0.938902	-0.221572		P50613	CDK7	0.852059	0.375742		P35968	KDR	0.479159	-0.37072		P06493	CDC2/CDK1	0.392078	-0.0474279		Q8IWB6	SgK307	0.79427	-0.704655		O95819	HGK/ZC1	0.34592	-0.26921		Q00537	PCTAIRE2	0.836886	-0.91375		P04626	HER2	1.09744	3.75506
	P10398	ARAF	0.910202	-0.374384		P42681	TXK	0.842537	-0.977201		O60285	NuaK1	0.478598	0.375391		O96017	CHK2	0.386831	-0.0879154		P16591	Fer	0.790428	-0.438515		O15264	p38[delta]	0.330859	-0.213512		Q15303	HER4	0.835109	-0.506905		P11309	Pim1	1.08927	-1.51147
	Q08345	DDR1	0.890419	-1.55106		P48730	CK1[delta]	0.840287	-0.259435		Q08345	DDR1	0.467146	-0.378704		O75116	ROCK2	0.383055	0.128937		P48729	CK1[alpha]	0.78903	-0.743579		Q15418	RSK3	0.330414	-0.265692		P07332	Fes	0.832002	-0.494899		Q00526	CDK3	1.08731	-1.22312
	Q13153	PAK1	0.841182	-0.239528		Q16288	TRKC	0.81399	-0.990866		P48730	CK1[delta]	0.465841	-0.190424		P10721	Kit	0.381161	-0.580119		Q16512	PKN1/PRK1	0.784648	-0.760314		P42679	CTK	0.330048	0.263877		Q9Y6S9	RSKL2	0.800293	-0.766364		Q9P1W9	Pim2	1.08715	-1.3654
	P11802	CDK4	0.832327	-0.309514		P30530	Axl	0.812339	-1.02441		P36888	FLT3	0.461301	-0.350977		P15056	BRAF	0.376401	-0.109172		Q02156	PKC[epsilon]	0.782237	-0.842509		Q96Q40	PFTAIRE2	0.328048	-0.248072		P42345	mTOR/FRAP	0.796496	-0.869156		Q86V86	Pim3	1.08561	-1.47223
	P00533	EGFR	0.808711	-1.41328		Q13164	ERK5	0.811249	0.403369		Q00532	CDKL1	0.457986	0.424853		P23443	p70S6K	0.370362	0.0728916		Q13535	ATR	0.777006	-0.797687		Q9HBY8	SGK2	0.320294	-0.256073		P21802	FGFR2	0.793879	-0.496482		P42345	mTOR/FRAP	1.08068	-1.10117
	Q00534	CDK6	0.808355	-0.308232		P06213	InSR	0.807992	-1.00782		Q16566	CaMK4	0.453049	0.280339		P00533	EGFR	0.367389	-0.600854		P06493	CDC2/CDK1	0.771641	-0.756234		Q15349	RSK1/p90RSK	0.305856	-0.227361		P11362	FGFR1	0.793568	-0.483234		Q13464	ROCK1	1.08022	-1.05194
	Q96GD4	AurB/Aur1	0.79822	0.107629		P14616	IRR	0.805636	-0.926579		P29376	LTK	0.444736	-0.347212		P48729	CK1[alpha]	0.363952	0.0782675		P11362	FGFR1	0.759409	0.388807		P42681	TXK	0.304163	0.21768		Q00526	CDK3	0.7866	-0.915998		P36888	FLT3	1.06966	2.90787
	P04626	HER2	0.79645	-1.53725		O60674	JAK2	0.797723	-0.88578		Q6ZMQ8	Lmr1	0.420171	-0.297738		P50613	CDK7	0.355496	0.0593502		Q15418	RSK3	0.751708	-0.753314		Q6ZMQ8	Lmr1	0.29918	0.219207		P45984	JNK2	0.777464	-0.947187		Q9HBY8	SGK2	1.06636	-1.20927
	Q8TD08	ERK7	0.78728	-0.329193		P16234	PDGFR[alpha]	0.796425	-0.90986		P35916	FLT4	0.407884	-0.341585		Q15349	RSK1/p90RSK	0.349622	-0.100162		P11802	CDK4	0.750338	-0.681056		P04629	TRKA	0.297383	0.178806		O43930	PRKY	0.773026	-0.88095		Q13237	PKG2	1.05805	-1.33924
	P17948	FLT1	0.783378	-1.24106		Q15375	EphA7	0.785506	-0.842252		Q9UBS0	p70S6K[beta]	0.406	0.22543		Q00537	PCTAIRE2	0.348575	-0.0669183		Q00535	CDK5	0.749931	-0.701123		P51817	PRKX	0.295744	-0.264881		Q16644	MAPKAPK3	0.772284	-1.02743		O43930	PRKY	1.05648	-1.18708
	P14616	IRR	0.754895	-1.12514		P36888	FLT3	0.77198	-0.805083		P23458	JAK1~b	0.403203	-0.358835		P14616	IRR	0.342121	-0.433222		Q14289	FAK2	0.747688	0.376364		Q86V86	Pim3	0.295032	-0.299133		P16066	ANP[alpha]	0.772094	-1.00561		Q13882	Brk	1.05151	3.85575
	O43930	PRKY	0.742269	0.175317		P08069	IGF1R	0.77172	-0.937943		P00519	Abl	0.380915	-0.349347		Q00532	CDKL1	0.342036	-0.133541		P45983	JNK1	0.741957	-0.79848		Q16644	MAPKAPK3	0.289103	-0.258589		Q06187	BTK	0.768232	-0.436272		P31751	Akt2/PKB[beta]	1.04496	-1.24902
	P31749	Akt1/PKB[alpha]	0.720419	-0.150713		P08922	Ros	0.769094	-0.819248		P11362	FGFR1	0.36121	-0.333135		Q06418	Tyro3/Sky	0.338052	-0.588916		P53779	JNK3	0.740701	-0.794579		P23458	JAK1~b	0.279662	0.246474		P04629	TRKA	0.764628	-0.478309		O76039	CDKL5	1.02251	-1.1313
	P23443	p70S6K	0.701783	-0.138686		Q13308	CCK4/PTK7	0.760696	-0.792258		Q96GD4	AurB/Aur1	0.344673	-0.11668		Q15418	RSK3	0.333955	-0.105074		Q9UKE5	TNIK/ZC2	0.74018	-0.824297		Q96GD4	AurB/Aur1	0.277872	-0.225953		O60674	JAK2	0.75317	-0.465771		Q15131	CDK10	1.01205	-0.90244
	P08922	Ros	0.689679	-0.880954		P07332	Fes	0.753327	-0.929018		P06239	Lck	0.34358	-0.341158		Q13976	PKG1	0.330763	-0.054241		Q00534	CDK6	0.738524	-0.658396		Q15131	CDK10	0.270246	-0.193197		P35968	KDR	0.750705	-0.493375		P43403	ZAP70	1.0087	3.6729
	P27361	ERK1	0.687052	-0.212345		O60285	NuaK1	0.738758	-0.311478		P17948	FLT1	0.304789	-0.32761		P10398	ARAF	0.330229	-0.0997235		Q00532	CDKL1	0.734789	-0.738197		Q15375	EphA7	0.258857	0.220523		P06493	CDC2/CDK1	0.74736	-0.864601		P31749	Akt1/PKB[alpha]	1.00836	-1.2091
	O15075	DCAMKL1	0.656398	0.359646		P17948	FLT1	0.736096	-0.69749		P06241	Fyn	0.279094	-0.324285		Q9Y6S9	RSKL2	0.329796	0.15772		Q13153	PAK1	0.733136	-0.666571		P49841	GSK3[beta]	0.23762	-0.215106		Q13464	ROCK1	0.746577	-0.821675		P23443	p70S6K	0.991553	-1.04786
	O75116	ROCK2	0.65253	-0.237471		Q16620	TRKB	0.732809	-0.9326		P68400	CK2[alpha]1	0.27897	-0.266543		P16591	Fer	0.32795	-0.579281		Q16539	MAPK14	0.729184	-0.730235		P35916	FLT4	0.21194	0.121529		P42681	TXK	0.738869	-0.462652		P00533	EGFR	0.990396	3.46669
	Q16512	PKN1/PRK1	0.648113	-0.216488		P42680	TEC	0.726631	-0.980997		Q9H3Y6	Srm	0.253482	-0.329022		O14757	CHK1	0.317038	0.069778		O60674	JAK2	0.726852	-0.347796		O15111	IKK[alpha]	0.202937	-0.170043		O14965	AurA/Aur2	0.737593	-0.659864		O14757	CHK1	0.983682	-0.729057
	Q16644	MAPKAPK3	0.630611	-0.0781518		O94921	PFTAIRE1	0.724884	-0.322509		Q9UM73	ALK	0.249967	-0.321086		P35916	FLT4	0.311313	-0.520772		Q9BWU1	CDK11	0.720367	-0.591414		P68400	CK2[alpha]1	0.200945	0.144633		P50750	CDK9	0.734965	-0.752282		P50750	CDK9	0.977213	-0.617547
	P24723	PKC[eta]	0.629051	-0.105811		P52333	JAK3	0.704302	-0.655266		P49674	CK1[epsilon]	0.249064	0.114606		P42680	TEC	0.304278	-0.566592		Q96Q40	PFTAIRE2	0.70538	-0.610584		P09769	Fgr	0.198979	0.0876901		P42680	TEC	0.721178	-0.494144		Q16566	CaMK4	0.94162	-1.33517
	Q13464	ROCK1	0.6232	-0.216857		P53778	p38[gamma]	0.699586	0.447932		P42685	FRK	0.24774	-0.3393		P17948	FLT1	0.298697	-0.478201		Q15139	PKD1	0.695526	-0.57565		P42345	mTOR/FRAP	0.19199	0.0647778		P53779	JNK3	0.719598	-0.877382		P51817	PRKX	0.935864	-1.27797
	Q14164	IKK[epsilon]	0.611194	-0.0780469		O15264	p38[delta]	0.697306	0.0685828		Q16620	TRKB	0.241405	-0.312449		P27361	ERK1	0.296879	0.0629775		P14616	IRR	0.69228	-0.504728		O76039	CDKL5	0.186717	0.162205		O14920	IKK[beta]	0.718829	-0.488226		Q9UBS0	p70S6K[beta]	0.931943	-1.30047
	Q05655	PKC[delta]	0.60729	0.106752		Q00526	CDK3	0.691139	0.390774		P04629	TRKA	0.236362	-0.288659		Q00535	CDK5	0.290157	-0.139078		P45984	JNK2	0.691585	-0.678929		O43930	PRKY	0.184528	-0.146293		P45983	JNK1	0.717719	-0.875112		P11362	FGFR1	0.919466	2.84403
	P48730	CK1[delta]	0.570334	-0.241779		P16591	Fer	0.690465	-0.825364		Q16288	TRKC	0.23581	-0.304973		Q86V86	Pim3	0.28428	0.0360709		O15264	p38[delta]	0.690822	-0.664741		P48730	CK1[delta]	0.184523	-0.144179		Q00532	CDKL1	0.69225	-0.529372		P49137	MAPKAPK2	0.894831	-1.13033
	Q13164	ERK5	0.557854	-0.194936		P41240	CSK	0.668941	-0.901708		P43403	ZAP70	0.227854	-0.334362		P51813	Etk/BMX	0.282973	-0.537234		P49674	CK1[epsilon]	0.641486	-0.512736		P07947	Yes	0.181912	0.205088		P16591	Fer	0.690844	-0.461695		P50613	CDK7	0.893431	-0.964992
	Q15139	PKD1	0.533341	0.142596		Q08881	ITK	0.665836	-0.813965		P08631	HCK	0.226231	-0.278145		P11362	FGFR1	0.267063	-0.469521		Q04912	Ron	0.632226	0.561204		P50613	CDK7	0.169238	-0.143714		P23443	p70S6K	0.682116	-0.72419		P48729	CK1[alpha]	0.886651	-1.0543
	O76039	CDKL5	0.520092	-0.246943		P04049	RAF1	0.601987	-0.376033		P42684	Arg	0.213113	-0.316809		P22455	FGFR4	0.253199	-0.446536		P54756	EphA5	0.593308	0.540871		P48729	CK1[alpha]	0.16507	-0.12899		P29317	EphA2	0.681877	-0.461146		Q16644	MAPKAPK3	0.880237	-1.10903
	Q9UIK4	DAPK2	0.494731	0.152682		P27361	ERK1	0.551953	0.256655		P54764	EphA4	0.207791	-0.255198		Q08881	ITK	0.248033	-0.535179		Q13882	Brk	0.587296	0.260554		P04049	RAF1	0.163584	0.0969088		Q8TD08	ERK7	0.679222	-0.940474		O96017	CHK2	0.8499	-1.17621
	Q04759	PKC[theta]	0.486358	-0.0721276		P49674	CK1[epsilon]	0.523548	0.310716		P29320	EphA3	0.207642	-0.245714		P29597	Tyk2	0.239489	-0.310455		P06239	Lck	0.534482	0.302049		P31751	Akt2/PKB[beta]	0.162231	-0.204408		P22607	FGFR3	0.663425	-0.468195		P10398	ARAF	0.849749	-1.20232
	Q9BWU1	CDK11	0.479391	-0.232922		Q16566	CaMK4	0.474914	0.243621		P00533	EGFR	0.187849	-0.321009		O60674	JAK2	0.239356	-0.458984		Q08881	ITK	0.53283	-0.20198		Q16539	MAPK14	0.161678	-0.0565817		P07949	Ret	0.66114	-0.446154		Q96Q40	PFTAIRE2	0.847577	-0.771496
	P49137	MAPKAPK2	0.474346	-0.0690088		Q9UQM7	CaMK2[alpha]	0.433883	-0.205981		P12931	Src	0.163196	-0.293952		P52333	JAK3	0.23544	-0.312891		Q06187	BTK	0.504678	0.28756		P31749	Akt1/PKB[alpha]	0.157605	-0.199954		P24941	CDK2	0.650692	-0.692421		P17948	FLT1	0.847316	2.56204
	Q00526	CDK3	0.465675	-0.0543115		Q9Y6S9	RSKL2	0.428597	-0.3175		P07949	Ret	0.161415	-0.298314		P08922	Ros	0.235278	0.233072		P42684	Arg	0.504678	0.20186		Q08345	DDR1	0.152192	0.158954		P00533	EGFR	0.648704	-0.455901		P15056	BRAF	0.846864	-1.19313
	Q9Y6S9	RSKL2	0.459373	-0.199712		P49841	GSK3[beta]	0.419245	-0.300873		P43405	Syk	0.153878	-0.323931		Q9UQM7	CaMK2[alpha]	0.234513	0.0927051		H0Y8A4	RYK	0.481675	0.342811		P16066	ANP[alpha]	0.148337	-0.192021		P53778	p38[gamma]	0.642728	-0.604853		P06493	CDC2/CDK1	0.838199	-0.950204
	Q86V86	Pim3	0.455324	-0.080661		O43293	DAPK3	0.385069	0.203346		P16234	PDGFR[alpha]	0.143473	-0.308989		O43930	PRKY	0.227958	-0.059748		P48730	CK1[delta]	0.480367	-0.396891		O43293	DAPK3	0.14752	0.142739		Q13164	ERK5	0.639647	-0.676354		Q14164	IKK[epsilon]	0.808692	-0.989024
	P53778	p38[gamma]	0.430858	-0.155588		Q15759	p38[beta]	0.351126	-0.300835		P21860	HER3	0.142209	-0.268189		P05771	PKC[beta]	0.221365	-0.0798207		P51813	Etk/BMX	0.473926	-0.0492843		P08631	HCK	0.146682	0.152354		P48730	CK1[delta]	0.634031	-0.812831		Q15759	p38[beta]	0.799379	-1.12404
	Q16566	CaMK4	0.413632	-0.127415		Q9UBS0	p70S6K[beta]	0.349185	-0.229986		P07947	Yes	0.139029	-0.239849		P53778	p38[gamma]	0.219379	-0.0869172		P15056	BRAF	0.462307	-0.465847		Q15759	p38[beta]	0.14652	0.16652		O15264	p38[delta]	0.63395	-0.663417		Q13535	ATR	0.735725	-1.09565
	O15111	IKK[alpha]	0.395755	-0.187491		Q15131	CDK10	0.34042	0.0131167		P16591	Fer	0.136389	-0.253046		P68400	CK2[alpha]1	0.21841	0.0895171		Q15759	p38[beta]	0.449331	-0.502912		P50750	CDK9	0.135595	-0.129356		P68400	CK2[alpha]1	0.608033	-0.798859		Q00537	PCTAIRE2	0.669911	-0.23167
	P16066	ANP[alpha]	0.392668	-0.0519946		P54762	EphB1	0.296231	-0.782489		O14757	CHK1	0.135236	0.138071		P21802	FGFR2	0.213523	-0.339966		Q12866	Mer	0.447408	0.218308		P29597	Tyk2	0.130237	-0.0573916		P14616	IRR	0.598725	-0.413945		P11802	CDK4	0.537469	-0.737281
	P11309	Pim1	0.390231	-0.0750278		O75116	ROCK2	0.28817	0.0772642		P07333	FmS/CSFR	0.125777	-0.242412		P04049	RAF1	0.205526	0.0466314		P04626	HER2	0.433035	0.0904527		Q08881	ITK	0.120425	0.205005		O60285	NuaK1	0.58627	-0.711646		Q13153	PAK1	0.534291	-0.99213
	P51817	PRKX	0.374461	0.0845541		Q13464	ROCK1	0.284673	-0.124403		P06213	InSR	0.123925	-0.206845		Q13164	ERK5	0.203821	0.0520162		P36888	FLT3	0.431593	0.106009		P17948	FLT1	0.116907	0.101239		P53355	DAPK1	0.579365	-0.631773		Q8TD08	ERK7	0.526472	-0.85278
	Q9P1W9	Pim2	0.37263	-0.057511		P53355	DAPK1	0.267093	0.182424		Q06187	BTK	0.122907	-0.270287		P22607	FGFR3	0.200758	-0.321414		P10398	ARAF	0.422097	-0.461978		Q13535	ATR	0.115565	-0.132499		P17948	FLT1	0.561126	-0.483082		O43293	DAPK3	0.522844	-0.766828
	Q02156	PKC[epsilon]	0.349017	-0.057602		Q13131	AMPK[alpha]1	0.266368	-0.164336		P51451	BLK	0.112305	-0.234537		O60285	NuaK1	0.198223	-0.0520383		P29317	EphA2	0.416089	0.299479		Q8TD08	ERK7	0.111115	0.117162		P51813	Etk/BMX	0.553819	-0.421558		P48730	CK1[delta]	0.519133	-0.749659
	P49674	CK1[epsilon]	0.341411	-0.16926		O96017	CHK2	0.261341	0.119895		P09769	Fgr	0.110907	-0.254099		P49841	GSK3[beta]	0.195348	0.0787677		P09619	PDGFR[beta]	0.411358	0.296643		P23443	p70S6K	0.108555	-0.124907		P49674	CK1[epsilon]	0.546601	-0.474225		O15111	IKK[alpha]	0.518638	-0.75044
	P31751	Akt2/PKB[beta]	0.31806	-0.0630759		P48729	CK1[alpha]	0.258489	-0.0815764		P08069	IGF1R	0.107582	-0.234114		Q9P1W9	Pim2	0.187399	-0.0165537		O15111	IKK[alpha]	0.398324	-0.419997		Q13308	CCK4/PTK7	0.104836	0.0930488		P16234	PDGFR[alpha]	0.537301	-0.443948		Q00534	CDK6	0.515769	-0.717439
	P17252	PKC[alpha]	0.316244	0.0540658		Q13237	PKG2	0.235422	-0.148804		O60674	JAK2	0.0918163	-0.26739		P17612	PKA[alpha]	0.175593	-0.0167682		Q13308	CCK4/PTK7	0.395871	0.36203		Q00532	CDKL1	0.100547	-0.0109623		O43293	DAPK3	0.535212	-0.472846		P49674	CK1[epsilon]	0.495078	-0.445426
	Q05513	PKC[zeta]	0.302965	-0.0537304		Q15139	PKD1	0.205766	-0.209194		P21802	FGFR2	0.0761835	-0.240699		Q92772	CDKL2	0.170015	0.0535587		P22607	FGFR3	0.374176	0.355073		P49674	CK1[epsilon]	0.0995927	0.0608966		P09619	PDGFR[beta]	0.526634	-0.408272		O60285	NuaK1	0.459826	-0.698852
	Q9UBS0	p70S6K[beta]	0.299876	-0.0572387		Q8TD08	ERK7	0.205049	0.0922816		P07948	Lyn	0.062192	-0.284884		Q8NI60	ADCK3	0.167906	-0.0478301		P07332	Fes	0.368371	-0.103473		Q8NI60	ADCK3	0.0993735	-0.0477938		Q9BWU1	CDK11	0.521308	-0.342138		O14965	AurA/Aur2	0.329507	-0.599104
	Q13535	ATR	0.287587	-0.0773257		P49137	MAPKAPK2	0.1869	0.108005		H0Y8A4	RYK	0.0568136	-0.189822		P16066	ANP[alpha]	0.163427	-0.00854457		P21802	FGFR2	0.339013	0.311691		Q14164	IKK[epsilon]	0.0949027	-0.0356848		P52333	JAK3	0.513745	-0.495695		P68400	CK2[alpha]1	0.325616	-0.636724
	P05129	PKC[gamma]	0.286253	-0.0299659		Q13535	ATR	0.179807	-0.12953		P29317	EphA2	0.0549889	-0.227205		Q9UHD2	TBK1	0.137026	0.00101548		Q9H3Y6	Srm	0.334884	0.154636		Q00535	CDK5	0.0818509	0.0557391		Q13535	ATR	0.512366	-0.578586		O14920	IKK[beta]	0.299664	-0.659188
	P17612	PKA[alpha]	0.264009	-0.0676799		Q16512	PKN1/PRK1	0.179419	-0.0595918		P10721	Kit	0.0546397	-0.26639		O95819	HGK/ZC1	0.134024	0.0712021		P07949	Ret	0.328845	0.178452		P06493	CDC2/CDK1	0.0763875	-0.073574		Q16539	MAPK14	0.451975	-0.579996		O94921	PFTAIRE1	0.235278	-0.497924
	Q92772	CDKL2	0.26289	-0.135687		P16066	ANP[alpha]	0.165164	-0.133482		P22607	FGFR3	0.0495497	-0.231421		P48730	CK1[delta]	0.134015	0.0656074		Q15303	HER4	0.292824	0.0657733		Q9Y6S9	RSKL2	0.0751589	-0.0489627		P29597	Tyk2	0.450479	-0.443172		Q00535	CDK5	0.232341	-0.524887
	Q9HBY8	SGK2	0.261588	0.0195006		P15056	BRAF	0.159673	-0.119349		Q15375	EphA7	0.0343341	-0.157207		Q13131	AMPK[alpha]1	0.125375	0.0364985		Q9UIK4	DAPK2	0.288755	-0.411669		Q8IWB6	SgK307	0.0744296	-0.0712853		Q08881	ITK	0.441134	-0.407859
	Q15759	p38[beta]	0.244308	0.0019535		Q13153	PAK1	0.1245	-0.167113		P21709	EphA1	0.0228391	-0.11938		Q13237	PKG2	0.123529	-0.00799587		P41240	CSK	0.285535	0.135238		Q13627	DYRK1A	0.0721688	-0.0529488		Q8IWB6	SgK307	0.436847	0.0949741
	P49841	GSK3[beta]	0.190802	0.0626029		Q16644	MAPKAPK3	0.100063	0.0140171		P08581	Met	0.0199205	-0.238942		P11309	Pim1	0.105767	-0.00384257		P07333	FmS/CSFR	0.27213	-0.0241135		Q00534	CDK6	0.0186516	0.0337579		O94921	PFTAIRE1	0.316814	-0.417486
	P51812	RSK2	0.181593	-0.0317757		O76039	CDKL5	0.0681558	-0.0725098		P29322	EphA8	0.00970156	-0.046677		Q9UKE5	TNIK/ZC2	0.104401	0.026852		P16234	PDGFR[alpha]	0.257205	0.208211		P11802	CDK4	0.0185516	0.0272374		Q92772	CDKL2	0.169309	-0.078655
	P53355	DAPK1	0.125461	0.0545291		Q15418	RSK3	0.0483944	0.0669592							O43293	DAPK3	0.0581052	-0.00561491		P42680	TEC	0.253511	0.121433		P15056	BRAF	0.0182289	0.00735754		P54762	EphB1	0.164217	-0.189798
	Q13237	PKG2	0.120032	-0.0217921		P10398	ARAF	0.0472925	-0.0739135												P00519	Abl	0.224663	0.0978317		Q13153	PAK1	0.00280878	0.00481007		P08922	Ros	0.0952728	-0.158614
	Q9UQM7	CaMK2[alpha]	0.112305	0.0160982																	P22455	FGFR4	0.214438	0.137738		P10398	ARAF	0.00135424	-0.00237533		Q00535	CDK5	0.0809721	-0.19784
	O00141	SGK1	0.10713	0.0322599																	P00533	EGFR	0.170184	0.0298113							Q00534	CDK6	0.0697483	-0.273466
	P05771	PKC[beta]	0.103497	-0.00565467																	Q9UHD2	TBK1	0.151733	-0.198256							P11802	CDK4	0.0685281	-0.287961
	Q13976	PKG1	0.0978639	-0.0133384																	Q08345	DDR1	0.0807265	-0.106475
	Q15349	RSK1/p90RSK	0.0821007	-0.0138542
	P49840	GSK3[alpha]	0.0601796	0.00692882
